# Supplementary material for: Altering the balance between AOX1A and NDB2 expression affects a common set of transcripts in Arabidopsis
Source: Front Plant Sci. 2022 Nov 15;13:876843. doi: 10.3389/fpls.2022.876843 (PMC9716356; doi:10.3389/fpls.2022.876843)
Supplement: Supplementary file 2 [file DataSheet_1.xlsx]

## Sheet: Table S1
Sweetman et al. (2022)
Table S1: summary of reads
	WT R1	WT R2	WT R3	AOX1A-OEX R1	AOX1A-OEX R2	AOX1A-OEX R3	Dual-OEX R1	Dual-OEX R2	Dual-OEX R3	ndb2 R1	ndb2 R2	ndb2 R3
Before filtering	8.561125 M	8.580520 M	7.946271 M	14.366245 M	15.286522 M	15.378995 M	9.977436 M	9.355489 M	8.896402 M	15.774728 M	14.403885 M	15.611585 M
After filtering	8.090206 M	8.144375 M	7.553966 M	11.625534 M	12.409307 M	12.445841 M	9.524844 M	8.904474 M	8.429968 M	12.807269 M	11.702390 M	12.657018 M
Mapped + Assigned	7.17 M	7.15 M	6.85 M	10.94 M	11.48 M	11.69 M	8.44 M	8.10 M	7.71 M	11.98 M	10.93 M	11.75 M

## Sheet: TableS2 
Sweetman et al. (2022)
Table S2: Complete list of expressed genes with baseMean, FC, log2FC, FDR
Primary Gene Symbol	Gene Model Description	Gene	BaseMean	AOX1A-OEX FC	AOX1A-OEX Log2(FC)	AOX1A-OEX FDR	Dual-OEX FC	Dual-OEX Log2(FC)	Dual-OEX FDR	ndb2 FC	ndb2 Log2(FC)	ndb2 FDR
NAC DOMAIN CONTAINING PROTEIN 1 (NAC001)	NAC domain containing protein 1;(source:Araport11)	AT1G01010	2.29373	0.952446	-0.0702906	0.875026	1.13616	0.184162	0.776232	1.28772	0.364814	0.327436
(ARV1)	ARV1 family protein;(source:Araport11)	AT1G01020	2.0999	2.29473	1.19833	1.12e-07	1.19255	0.254045	0.573998	2.20009	1.13756	1.21e-06
NGATHA3 (NGA3)	AP2/B3-like transcriptional factor family protein;(source:Araport11)	AT1G01030	0.680466	1.06312	0.0883098	0.911169	0.547007	-0.870369	1	0.970643	-0.0429867	0.963974
DICER-LIKE 1 (DCL1)	Encodes a Dicer homolog. Dicer is a RNA helicase involved in microRNA processing. Mutations in this locus can result in embryo lethality. Embryo shape at seed maturity is globular-elongate. Other mutants convert the floral meristems to an indeterminate state, others yet show defects in ovule development. mRNA is expressed in all shoot tissues. DCL1 is able to produce miRNAs and siRNAs. The mRNA i…	AT1G01040	7.77821	1.05677	0.0796579	0.45953	1.06467	0.0904078	0.563988	1.06961	0.0970907	0.367192
PYROPHOSPHORYLASE 1 (PPa1)	Encodes a soluble protein with inorganic pyrophosphatase activity that is highly specific for Mg-inorganic pyrophosphate.	AT1G01050	30.8946	1.26449	0.338555	0.00547725	1.14644	0.197156	0.274446	0.839817	-0.251854	0.0608717
LATE ELONGATED HYPOCOTYL (LHY)	LHY encodes a myb-related putative transcription factor involved in circadian rhythm along with another myb transcription factor CCA1	AT1G01060	0.200651	1.69809	0.763916	0.15736	1.70826	0.772528	0.311689	1.10261	0.140922	0.857191
USUALLY MULTIPLE ACIDS MOVE IN AND OUT TRANSPORTERS 28 (UMAMIT28)	Encodes a plasma membrane-localized amino acid transporter likely involved in amino acid export in the developing seed.	AT1G01070	1.61472	1.00827	0.0118841	0.981493	1.04628	0.0652652	0.938086	1.10506	0.144122	0.769289
	RNA-binding (RRM/RBD/RNP motifs) family protein;(source:Araport11)	AT1G01080	51.6732	1.65171	0.723963	3.91e-09	1.1352	0.182946	0.375573	1.09106	0.125733	0.451696
PYRUVATE DEHYDROGENASE E1 ALPHA (PDH-E1 ALPHA)	pyruvate dehydrogenase E1 alpha subunit	AT1G01090	106.538	1.02784	0.0396184	0.69585	1.03609	0.0511546	0.734899	0.901153	-0.150156	0.0771199
60S ACIDIC RIBOSOMAL PROTEIN P1-1 (RPP1A)	Co-orthologous gene of large ribosomal subunit protein RPP1.	AT1G01100	157.303	0.718223	-0.477496	1.27e-08	0.832742	-0.264059	0.0135056	0.702007	-0.510443	2.69e-09
IQ-DOMAIN 18 (IQD18)	Member of IQ67 (CaM binding) domain containing family.	AT1G01110	4.12538	0.491497	-1.02474	0.000168741	0.503444	-0.990096	0.00246353	0.624095	-0.680162	0.0184883
3-KETOACYL-COA SYNTHASE 1 (KCS1)	Encodes a condensing enzyme KCS1 (3-ketoacyl-CoA synthase 1) which is involved in the critical fatty acid elongation process in wax biosynthesis.	AT1G01120	26.0436	2.03755	1.02683	3.84e-08	1.62068	0.696603	0.00187447	1.37496	0.459386	0.0322655
	CBL-interacting Serine/Threonine-kinase;(source:Araport11)	AT1G01130	0.963099	1.64767	0.720427	0.157396	1.23675	0.306559	1	1.03119	0.0443109	0.95703
CBL-INTERACTING PROTEIN KINASE 9 (CIPK9)	Encodes a CBL-interacting protein kinase with similarity to SOS2	AT1G01140	20.4883	0.860425	-0.216879	0.317314	0.972417	-0.0403526	0.926961	0.988698	-0.0163983	0.959551
GRF1-INTERACTING FACTOR 2 (GIF2)	Arabidopsis thaliana GRF1-interacting factor 2 (GIF2) mRNA	AT1G01160	15.5968	0.549679	-0.863339	1.05e-08	0.865596	-0.208234	0.403742	0.720958	-0.472012	0.00341464
	ozone-responsive stress-like protein (DUF1138);(source:Araport11)	AT1G01170	65.4787	0.701304	-0.511887	0.000757501	0.840731	-0.250284	0.26909	0.697251	-0.52025	0.000887296
	S-adenosyl-L-methionine-dependent methyltransferases superfamily protein;(source:Araport11)	AT1G01180	8.7775	0.659278	-0.601041	0.00827215	0.958971	-0.060441	0.906458	0.855213	-0.225644	0.401216
CYTOCHROME P450, FAMILY 78, SUBFAMILY A, POLYPEPTIDE 8 (CYP78A8)	cytochrome P450, family 78, subfamily A, polypeptide 8;(source:Araport11)	AT1G01190	1.45312	0.648356	-0.625142	0.209883	0.624705	-0.678753	1	0.613376	-0.705157	0.161079
RAB GTPASE HOMOLOG A3 (RABA3)	RAB GTPase homolog A3;(source:Araport11)	AT1G01200	0.866001	1.22707	0.295215	0.620034	1.12357	0.16809	1	0.979521	-0.0298523	0.972126
	DNA-directed RNA polymerase, subunit M, archaeal;(source:Araport11)	AT1G01210	11.4819	0.850802	-0.233104	0.380347	0.86151	-0.215061	0.600406	0.729845	-0.454339	0.0672819
L-FUCOKINASE/GDP-L-FUCOSE PYROPHOSPHORYLASE (FKGP)	Encodes a bifunctional enzyme that has both L-fucokinase and GDP-L-fucose pyrophosphorylase activities. It catalyzes the two steps of the L-fucose salvage pathway for the generation of activated GDP-L-fucose. This pathway seems to be of minor importance for cell wall polysaccharide biosynthesis compared to the de novo GDP-L-fucose biosynthesis pathway in Arabidopsis.	AT1G01220	9.55262	1.38488	0.469762	1.71e-06	1.33046	0.411926	0.000350429	1.13397	0.181383	0.12161
	NC domain-containing protein-like protein;(source:Araport11)	AT1G01225	2.19472	0.682819	-0.550424	0.21898	1.0629	0.0880008	1	0.651329	-0.618542	0.171225
(ATORM1)	ORM1 is an ER localized orosomucoid-like protein involved in sphingolipid homeostasis.	AT1G01230	16.4336	0.814108	-0.296708	0.0383919	1.00057	0.000820823	0.997627	0.983013	-0.0247171	0.907979
	transmembrane protein;(source:Araport11)	AT1G01240	23.9871	0.603498	-0.728579	5.98e-05	0.653598	-0.613525	0.00461143	0.929079	-0.106127	0.676272
	encodes a member of the DREB subfamily A-4 of ERF/AP2 transcription factor family. The protein contains one AP2 domain. There are 17 members in this subfamily including TINY.	AT1G01250	3.9286	0.868964	-0.202632	0.757135	1.16422	0.219364	1	0.946124	-0.0798981	0.91703
JASMONATE ASSOCIATED MYC2 LIKE 2 (JAM2)	bHLH13 interacts with JAZ proteins, and functions redundantly with bHLH3, bHLH14 and bHLH17 to negatively regulate jasmonate responses.	AT1G01260	6.40903	1.08494	0.117621	0.533187	1.06055	0.084814	0.793092	1.38818	0.473192	0.0017171
COFACTOR OF NITRATE REDUCTASE AND XANTHINE DEHYDROGENASE 3 (CNX3)	COFACTOR OF NITRATE REDUCTASE AND XANTHINE DEHYDROGENASE 3. Encodes a protein involved in molybdenum cofactor biosynthesis. Homologous to E.coli MoaC. Expression is low in all tissues examined, except in roots. Appears to have targeting signals for chloroplast or mitochondria	AT1G01290	7.43017	1.07859	0.109146	0.592065	0.961815	-0.0561682	0.881851	1.00595	0.0085619	0.976639
	Eukaryotic aspartyl protease family protein;(source:Araport11)	AT1G01300	45.5841	0.816521	-0.292438	0.263945	1.24917	0.320974	0.356212	0.843887	-0.244879	0.382368
REDUCED CHLOROPLAST COVERAGE (REC1)	Encodes REDUCED CHLOROPLAST COVERAGE 1 (REC1) a protein with similarity to the FLOURY locus in maize. Located in the nucleus and cytosol. Contributes to establishing the size of the chloroplast compartment.	AT1G01320	55.8189	1.59718	0.675529	3.39e-05	1.42099	0.506895	0.0103293	0.975035	-0.0364745	0.88988
CYCLIC NUCLEOTIDE GATED CHANNEL 10 (CNGC10)	member of Cyclic nucleotide gated channel family	AT1G01340	2.0066	1.16439	0.219579	0.733356	1.1347	0.182312	0.862966	2.66624	1.41481	0.00394711
	Zinc finger (CCCH-type/C3HC4-type RING finger) family protein;(source:Araport11)	AT1G01350	9.74069	0.846076	-0.24114	0.129903	0.995007	-0.00722142	0.983553	0.960097	-0.0587484	0.776002
REGULATORY COMPONENT OF ABA RECEPTOR 1 (RCAR1)	Encodes RCAR1 (regulatory components of ABA receptor). Interacts with and regulates the type 2C protein phosphatases (PP2Cs) ABI1 and ABI2. Functions as abscisic acid sensor. The mRNA is cell-to-cell mobile.	AT1G01360	11.1558	1.01744	0.0249401	0.920784	0.880517	-0.183577	0.557956	0.944863	-0.0818227	0.737479
(HTR12)	Encodes a centromere-identifying protein histone H3 variant. Localized at centromeres in both mitotic and meiotic cells. Aurora3 phosphorylates CENH3 at S65; this post-translational modification is required for the proper development of the floral meristem.	AT1G01370	1.47817	0.654393	-0.61177	0.221396	0.74261	-0.429324	1	0.704974	-0.504357	0.340295
ENHANCER OF TRY AND CPC 1 (ETC1)	ETC1 is involved in trichome and root hair patterning in Arabidopsis.	AT1G01380	0.961641	1.5711	0.651771	0.377105	1.59326	0.671983	1	1.6172	0.693501	0.35778
	Phosphatidylinositol 4-phosphate 5-kinase (PIP5K) enzyme family member.	AT1G01390	1.62577	1.86896	0.902236	0.0133827	1.60622	0.68367	1	0.853945	-0.227784	0.661035
UDP-GLUCOSYL TRANSFERASE 72B3 (UGT72B3)	Phosphatidylinositol 4-phosphate 5-kinase (PIP5K) enzyme family member.	AT1G01420	3.90386	0.980823	-0.0279358	0.953382	1.30918	0.388668	0.460123	0.952697	-0.0699102	0.88988
TRICHOME BIREFRINGENCE-LIKE 25 (TBL25)	Encodes a member of the TBL (TRICHOME BIREFRINGENCE-LIKE) gene family containing a plant-specific DUF231 (domain of unknown function) domain. TBL gene family has 46 members, two of which (TBR/AT5G06700 and TBL3/AT5G01360) have been shown to be involved in the synthesis and deposition of secondary wall cellulose, presumably by influencing the esterification state of pectic polymers.Functions as a …	AT1G01430	29.4769	1.04361	0.0615809	0.721156	1.03835	0.0542957	0.846494	0.985675	-0.0208162	0.920423
	hypothetical protein (DUF3133);(source:Araport11)	AT1G01440	9.58915	0.772636	-0.372138	0.011249	0.908202	-0.138916	0.587994	0.901449	-0.149682	0.39114
	Natural antisense transcript overlaps with AT1G01450;(source:Araport11)	AT1G01448	3.61289	0.73779	-0.438718	0.0690724	0.825757	-0.276211	0.463387	0.686863	-0.541907	0.0252883
LATE EMBRYOGENESIS ABUNDANT 14 (LEA14)	Encodes late-embryogenesis abundant protein whose mRNA levels are induced in response to wounding and light stress. Might be involved in protection against desiccation.	AT1G01470	148.708	0.813472	-0.297836	0.244476	0.902567	-0.147895	0.734084	1.07507	0.104435	0.741548
1-AMINO-CYCLOPROPANE-1-CARBOXYLATE SYNTHASE 2 (ACS2)	a member of the 1-aminocyclopropane-1-carboxylate (ACC) synthase (S-adenosyl-L-methionine methylthioadenosine-lyase, EC 4.4.1.14) gene family, isolated from a flower-specific cDNA library.	AT1G01480	0.339706	3.32992	1.73549	0.0326276	1.00383	0.00551698	1	1.86223	0.897033	0.352002
HEAVY METAL PROTEIN 1 (ATHMP01)	Heavy metal transport/detoxification superfamily protein;(source:Araport11)	AT1G01490	15.1651	0.978266	-0.0317007	0.856441	0.824912	-0.277687	0.109742	1.18823	0.248814	0.063137
	Erythronate-4-phosphate dehydrogenase family protein;(source:Araport11)	AT1G01500	13.2901	0.696233	-0.522359	0.00105522	0.861296	-0.215419	0.399122	0.936923	-0.0939971	0.660855
ANGUSTIFOLIA (AN)	Encodes a homolog of human CtBP. Mutant has longer and thicker leaves than wild type. Involved in controlling polar cell expansion in the leaf width direction. It has been shown to localize to cytosolic stress granules and is involved in their formation.	AT1G01510	15.3145	0.76059	-0.394809	0.000307886	0.906947	-0.14091	0.438463	0.760376	-0.395215	0.000448223
ALTERED SEED GERMINATION 4 (ASG4)	RVE3 is one of eleven homologous MYB-like transcription factors in Arabidopsis and a member of the RVE8 clade. Plays a minor role in clock regulation.	AT1G01520	0.0917583	1.79774	0.846184	0.613452	1.43216	0.518192	1	2.07602	1.05382	0.528012
	Protein kinase superfamily protein;(source:Araport11)	AT1G01540	26.369	1.04945	0.0696332	0.686281	1.12035	0.163953	0.436635	0.825135	-0.277298	0.0534638
BYPASS 1 (BPS1)	Encodes a protein with no functionally characterized domains that to prevent the synthesis of a novel substance that moves from the root to the shoot, where it modifies shoot growth by interfering with auxin signaling. Synthesis and delivery of this substance requires neither phloem nor endodermis.	AT1G01550	75.0432	0.986185	-0.0200693	0.899598	0.993457	-0.00946997	0.972035	1.16562	0.221101	0.0677875
MAP KINASE 11 (MPK11)	Member of MAP Kinase family. Flg22-induced activation is blocked by AvrRpt2.	AT1G01560	1.82454	0.65622	-0.607749	0.405341	0.705677	-0.502921	0.661023	2.97637	1.57355	0.0110678
	transferring glycosyl group transferase (DUF604);(source:Araport11)	AT1G01570	0.837855	0.710842	-0.492399	0.464074	0.722165	-0.4696	1	0.915761	-0.126957	0.878836
FERRIC REDUCTION OXIDASE 2 (FRO2)	Encodes the low-iron-inducible ferric chelate reductase responsible for reduction of iron at the root surface. It is likely to be the major Fe(III) chelate reductase in Arabidopsis iron metabolism. Coordinately regulated with IRT1, the major transporter responsible for high-affinity iron uptake from the soil, at both transcriptional and posttranscriptional levels. Steady state mRNA levels are reg…	AT1G01580	0.246812	0.596429	-0.745579	0.389479	0.715379	-0.483221	1	0.679382	-0.557705	0.54798
FERRIC REDUCTION OXIDASE 1 (FRO1)	Encodes a ferric-chelate reductase that is expressed at extremely low levels in Fe deficiency-induced seedlings.	AT1G01590	0.106017	3.71423	1.89306	0.0255206	3.79973	1.9259	1	1.70481	0.769607	0.483679
CYTOCHROME P450, FAMILY 86, SUBFAMILY A, POLYPEPTIDE 4 (CYP86A4)	Encodes a member of the CYP86A subfamily of cytochrome p450 genes. Expressed significantly at highest level in mature stems and flowers.	AT1G01600	5.12644	0.855382	-0.225359	0.701621	1.02244	0.0320162	0.977126	0.776258	-0.365392	0.527449
GLYCEROL-3-PHOSPHATE SN-2-ACYLTRANSFERASE 4 (GPAT4)	bifunctional sn-glycerol-3-phosphate 2-O-acyltransferase/phosphatase. Involved in cutin assembly and is functionally redundant with GPAT8.	AT1G01610	16.4839	1.30024	0.378777	0.0047202	1.39671	0.48203	0.00127205	1.06625	0.0925489	0.607159
PLASMA MEMBRANE INTRINSIC PROTEIN 1C (PIP1C)	a member of the plasma membrane intrinsic protein subfamily PIP1. localizes to the plasma membrane and exhibits water transport activity in Xenopus oocyte. expressed ubiquitously and protein level decreases slightly during leaf development. Involved redundantly with PIP1;1/2/4/5 in hydraulics and carbon fixation, regulates the expression of related genes that affect plant growth and development.	AT1G01620	204.99	0.502813	-0.991905	8.85e-11	0.768902	-0.379128	0.0759951	0.582664	-0.779264	1.29e-06
	Sec14p-like phosphatidylinositol transfer family protein;(source:Araport11)	AT1G01630	19.6638	1.01971	0.0281596	0.901252	1.2186	0.285228	0.19854	0.863577	-0.211603	0.257908
	Putative role in flower development. Comparison of SALK_011721C to Columbia wild type resulted in a trend toward earlier flowering in the mutant (P=0.1) (Stapleton and Woodruff 2009, personal communication).	AT1G01640	2.76991	0.647179	-0.627763	0.100596	0.890917	-0.166637	1	0.808652	-0.306409	0.484951
SIGNAL PEPTIDE PEPTIDASE-LIKE 4 (SPPL4)	SIGNAL PEPTIDE PEPTIDASE-LIKE 4;(source:Araport11)	AT1G01650	11.1371	1.06207	0.0868777	0.525551	1.05323	0.0748264	0.731591	1.16219	0.216846	0.0707443
(PUB55)	Plant U-box type E3 ubiquitin ligase (PUB).	AT1G01660	0.795612	0.803434	-0.315749	0.559138	0.97103	-0.0424121	1	0.937594	-0.0929647	0.886562
(PUB56)	Plant U-box type E3 ubiquitin ligase (PUB).	AT1G01670	1.31886	0.711094	-0.491889	0.137652	0.700623	-0.513289	1	0.893918	-0.161785	0.686255
PLANT U-BOX 54 (PUB54)	Plant U-box type E3 ubiquitin ligase (PUB).	AT1G01680	0.313732	2.04824	1.03438	0.341512	1.63862	0.712483	1	5.458	2.44837	0.00970349
PUTATIVE RECOMBINATION INITIATION DEFECTS 3 (PRD3)	Encodes a novel plant-specific protein that is involved in meiotic double strand break formation.	AT1G01690	1.50942	0.90697	-0.140873	0.732447	0.917321	-0.124502	0.856481	0.791371	-0.337574	0.376692
ROP (RHO OF PLANTS) GUANINE NUCLEOTIDE EXCHANGE FACTOR 2 (ROPGEF2)	Encodes a member of KPP-like gene family, homolog of KPP (kinase partner protein) gene in tomato. Also a member of the RopGEF (guanine nucleotide exchange factor) family, containing the novel PRONE domain (plant-specific Rop nucleotide exchanger), which is exclusively active towards members of the Rop subfamily.	AT1G01700	1.14209	1.48967	0.574997	0.170126	1.2287	0.297133	1	1.97889	0.984693	0.0104634
	acyl-CoA thioesterase II;(source:Araport11)	AT1G01710	10.0807	0.920809	-0.119026	0.542329	1.02093	0.0298871	0.935985	0.850358	-0.233857	0.19599
	adenylosuccinate synthetase;(source:Araport11)	AT1G01725	12.0366	0.912267	-0.132472	0.740647	0.857578	-0.22166	0.713371	1.21535	0.28137	0.437508
	hypothetical protein;(source:Araport11)	AT1G01730	4.92183	0.74248	-0.429576	0.00243294	0.868741	-0.203002	0.359658	0.96343	-0.0537488	0.790242
BRASSINOSTEROID-SIGNALING KINASE 4 (BSK4)	kinase with tetratricopeptide repeat domain-containing protein;(source:Araport11)	AT1G01740	27.1534	1.13217	0.179096	0.569542	1.24132	0.311881	0.445675	1.1342	0.181678	0.581766
ACTIN DEPOLYMERIZING FACTOR 11 (ADF11)	actin depolymerizing factor 11;(source:Araport11)	AT1G01750	3.06944	1.49339	0.57859	0.51045	0.97812	-0.031916	1	1.24878	0.320518	0.754559
ORTHOLOG OF YEAST TAD1 (TAD1)	denosine deaminases acting on tRNA;(source:Araport11)	AT1G01760	0.701382	1.06841	0.0954615	0.848689	1.46856	0.554401	1	1.07384	0.102783	0.848393
	propionyl-CoA carboxylase;(source:Araport11)	AT1G01770	1.3881	0.925313	-0.111987	0.60693	1.00131	0.00189269	0.995635	0.794958	-0.331049	0.0803416
PLIM2B (PLIM2b)	Encodes a member of the Arabidopsis LIM proteins: a family of actin bundlers with distinct expression patterns. WLIM1, WLIM2a, and WLIM2b are widely expressed, whereas PLIM2a, PLIM2b, and PLIM2c are predominantly expressed in pollen. Regulates actin cytoskeleton organization. The mRNA is cell-to-cell mobile.	AT1G01780	7.04275	0.911025	-0.134437	0.599911	1.04293	0.0606427	0.89737	0.799594	-0.32266	0.163092
K+ EFFLUX ANTIPORTER 1 (KEA1)	Encodes a member of the cation/proton antiporters-2 antiporter superfamily, the K efflux antiporter KEA1 that is localized to the chloroplast envelope.	AT1G01790	7.37591	1.49972	0.584697	3e-07	1.332	0.413596	0.00246353	0.979783	-0.029466	0.87549
	NAD(P)-binding Rossmann-fold superfamily protein;(source:Araport11)	AT1G01800	26.7106	0.928412	-0.107162	0.291443	0.962844	-0.0546268	0.761546	0.820136	-0.286065	0.00151351
PEROXIN 11C (PEX11C)	member of the peroxin11 (PEX11) gene family, integral to peroxisome membrane, controls peroxisome proliferation.	AT1G01820	40.996	0.752073	-0.411056	9.26e-06	0.875107	-0.192469	0.150749	0.930113	-0.104522	0.371184
	ARM repeat superfamily protein;(source:Araport11)	AT1G01830	38.3677	0.977534	-0.0327806	0.892434	1.3149	0.394955	0.0713081	1.03916	0.0554159	0.824813
	AP2-like ethylene-responsive transcription factor SNZ;(source:Araport11)	AT1G01840	5.60405	0.844665	-0.243548	0.728556	1.21128	0.276538	1	0.487732	-1.03584	0.0997914
PALEFACE 1 (PFC1)	dimethyladenosine transferase	AT1G01860	1.79013	1.037	0.052419	0.852599	0.978444	-0.031439	0.946951	0.75952	-0.39684	0.0783426
ORTHOLOG OF HSGEN1 (GEN1)	Encodes one of two GEN1 homologs in Arabidopsis. It is a member of the class IV Rad2/XPG family of nucleases that processes Holliday junctions in a manner analogous to the HJ resolvases of phages, archaea, and bacteria.	AT1G01880	6.98482	0.929669	-0.105211	0.857306	1.28904	0.366294	1	1.00526	0.00756879	0.992679
(SBTI1.1)	Encodes AtSBT1.1, a subtilisin-like serine protease. Cleaves the phytosulfokine AtPSK4, a growth promoting peptide.	AT1G01900	0.735827	0.805941	-0.311254	0.214762	1.09205	0.127039	0.777346	0.797439	-0.326553	0.202839
GUIDED ENTRY OF TAIL-ANCHORED PROTEIN 3A (GET3A)	Subunit of GET complex. Interacts with GET2 in the presence of GET1.	AT1G01910	5.70253	0.939604	-0.0898746	0.46297	0.997706	-0.00331267	0.988994	0.919846	-0.120536	0.317022
	SET domain-containing protein;(source:Araport11)	AT1G01920	16.5095	0.701159	-0.512187	1.74e-05	0.776411	-0.365108	0.0169286	0.760213	-0.395524	0.00155606
	zinc finger protein-like protein;(source:Araport11)	AT1G01930	9.26014	0.970328	-0.0434562	0.842773	0.994989	-0.00724798	0.984696	0.935487	-0.0962097	0.65289
	Cyclophilin-like peptidyl-prolyl cis-trans isomerase family protein;(source:Araport11)	AT1G01940	5.25748	0.588297	-0.765383	3.94e-05	0.694595	-0.525757	0.0305599	0.756543	-0.402506	0.0454888
ARMADILLO REPEAT KINESIN 2 (ARK2)	Encodes a member of the armadillo/beta-catenin repeat kinesin motor family. Mutants have twisted roots due to abnormal cell file rotation; the phenotype is dependent on microtubules.	AT1G01950	7.05729	0.841299	-0.249309	0.137791	0.900996	-0.150407	0.579431	0.849438	-0.235419	0.177745
EMBRYO SAC DEVELOPMENT ARREST 10 (EDA10)	Encodes one of the functionally redundant ARF guanine-nucleotide exchange factors (ARF-GEFs). Functions as regulators of post-Golgi trafficking.	AT1G01960	5.62761	1.09351	0.128961	0.200824	1.06484	0.0906399	0.562244	1.13838	0.186979	0.0547804
	Tetratricopeptide repeat (TPR)-like superfamily protein;(source:Araport11)	AT1G01970	17.1396	1.6352	0.70947	6.78e-06	1.23586	0.305517	0.193619	1.01974	0.0282027	0.916245
	hypothetical protein;(source:Araport11)	AT1G01990	18.338	0.636818	-0.651048	1.01e-07	0.795981	-0.329194	0.0476315	0.754036	-0.407294	0.00165612
UDP-D-GLUCURONATE 4-EPIMERASE 2 (GAE2)	UDP-D-glucuronate 4-epimerase The mRNA is cell-to-cell mobile.	AT1G02000	25.6761	0.737493	-0.439299	0.0262464	0.89033	-0.167588	0.635754	0.753827	-0.407695	0.0465718
SECRETORY 1A (SEC1A)	member of KEULE Gene Family	AT1G02010	7.06836	1.00089	0.00128024	0.995676	1.17371	0.231072	0.379533	0.949518	-0.0747332	0.753369
	nitroreductase family protein;(source:Araport11)	AT1G02020	3.11372	0.951319	-0.0719991	0.707663	1.02067	0.0295206	0.933353	0.899695	-0.152493	0.393713
LESS ADHESIVE POLLEN 6 (LAP6)	Chalcone and stilbene synthase family protein;(source:Araport11)	AT1G02050	9.26172	0.503933	-0.988697	2.51e-07	0.612685	-0.706782	0.00261277	0.657104	-0.605806	0.00232901
	Tetratricopeptide repeat (TPR)-like superfamily protein;(source:Araport11)	AT1G02060	8.6942	0.761571	-0.392949	0.110586	0.887811	-0.171676	0.697362	1.00477	0.00686251	0.986289
SQUAMOSA PROMOTER BINDING PROTEIN-LIKE 8 (SPL8)	Encodes an SBP-box gene, a member of the SPL gene family. Mutants are affected in micro- and megasporogenesis, trichome formation on sepals, and stamen filament elongation.	AT1G02065	4.99213	0.592346	-0.755488	0.228136	1.04013	0.0567626	1	0.674019	-0.569139	0.400642
	zinc ion-binding protein;(source:Araport11)	AT1G02070	1.99398	0.320477	-1.64171	0.0500384	0.548818	-0.865599	1	0.447655	-1.15954	0.180613
(NOT1)	Acts as scaffold protein in the CCR4-NOT complex, by interacting with various NOT proteins and CAF1. Essential protein for proper pollen development and germination capacity.	AT1G02080	1.84582	1.2224	0.289721	0.000274458	1.21005	0.275064	0.00324511	1.2192	0.285935	0.000516939
FUSCA 5 (FUS5)	encodes a phosphoprotein that is a subunit of the COP9 signalosome. Mutants exhibit constitutive photomorphogenic phenotype.	AT1G02090	11.1103	0.883398	-0.178865	0.257285	0.917432	-0.124327	0.627059	0.995686	-0.00623737	0.979815
SUPPRESSOR OF BRI1 (SBI1)	Leucine carboxyl methyltransferase;(source:Araport11)	AT1G02100	12.9754	0.750313	-0.414436	0.000337119	0.856749	-0.223055	0.183149	0.9664	-0.0493078	0.765762
	bZIP domain class transcription factor (DUF630 and DUF632);(source:Araport11)	AT1G02110	13.2944	0.679209	-0.558073	0.000414765	0.862835	-0.212843	0.402608	0.69028	-0.534746	0.00107171
VASCULAR ASSOCIATED DEATH1 (VAD1)	Encodes VAD1 (Vascular Associated Death1), a regulator of cell death and defense responses in vascular tissues. VAD1 is a putative membrane associated protein and contains a GRAM domain. vad1 is a lesion mimic mutant that exhibits light conditional appearance of propagative HR (hypersensitive response)-like lesions along the vascular system. The mRNA is cell-to-cell mobile.	AT1G02120	11.7302	1.01942	0.0277502	0.824657	0.993453	-0.00947621	0.966108	1.19359	0.255308	0.00611969
RAS 5 (RA-5)	Belongs to the Rab1 GTPase subfamily. This small GTP-binding protein is required in ER to Golgi transportation.	AT1G02130	22.3867	1.09394	0.129538	0.376228	1.02238	0.0319365	0.916202	1.04033	0.0570451	0.744435
MAGO NASHI (MAGO)	Encodes a homologue of the exon junction complex (EJC) component MAGO that participates in intron-mediated enhancement of gene expression.	AT1G02140	14.8009	1.05928	0.0830773	0.439582	0.951574	-0.071613	0.680415	1.05225	0.0734836	0.521129
HOMOLOG OF ASPARAGINE-LINKED GLYCOSYLATION 12 (ALG12)	homolog of asparagine-linked glycosylation 12;(source:Araport11)	AT1G02145	54.0019	1.22932	0.297861	0.0597186	0.982199	-0.0259132	0.943366	1.19806	0.260699	0.117911
(CCR16)	Tetratricopeptide repeat (TPR)-like superfamily protein;(source:Araport11)	AT1G02150	5.06909	0.785272	-0.348735	0.00192612	0.980488	-0.0284278	0.914664	0.681206	-0.553837	5.03e-07
	Cox19 family protein (CHCH motif);(source:Araport11)	AT1G02160	77.171	0.910317	-0.135559	0.530108	0.883876	-0.178085	0.56795	0.919638	-0.120862	0.599925
METACASPASE 1 (MC1)	Encodes a type I metacaspase. Two Arabidopsis metacaspases, AT1G02170 (MC1) and AT4G25110 (MC2) antagonistically control programmed cell death in Arabidopsis. MC1 is a positive regulator of cell death and requires conserved caspase-like putative catalytic residues for its function. MC2 negatively regulates cell death. This function is independent of the putative catalytic residues. A third type I…	AT1G02170	17.9627	0.563245	-0.828165	0.000675792	0.903828	-0.14588	0.766204	0.97991	-0.0292791	0.941865
	ferredoxin-like protein;(source:Araport11)	AT1G02180	18.1873	0.98566	-0.0208378	0.962168	0.871559	-0.19833	1	0.643126	-0.636828	0.0681064
ECERIFERUM1-LIKE1 (CER1-L1)	Fatty acid hydroxylase superfamily;(source:Araport11)	AT1G02190	4.41682	0.16719	-2.58044	0.0241179	0.936088	-0.0952843	1	0.374258	-1.41789	0.232788
ECERIFERUM 1 (CER1)	Expression of the CER1 gene associated with production of stem epicuticular wax and pollen fertility. Biochemical studies showed that cer1 mutants are blocked in the conversion of stem wax C30 aldehydes to C29 alkanes, and they also lack the secondary alcohols and ketones. These suggested the CER1 protein is an aldehyde decarbonylase, but the exact molecular function of this protein remains to be…	AT1G02205	0.511838	0.67734	-0.562048	0.00907901	1.08316	0.115246	0.789635	0.95945	-0.0597211	0.852214
NAC DOMAIN CONTAINING PROTEIN 3 (NAC003)	NAC domain transcription factor which functions as a negative regulator of the TDIF-PXY module and fine-tunes TDIF signaling in vascular development. Controls the balance of xylem formation and cambial cell divisions.	AT1G02220	28.1883	1.70484	0.769637	0.0586533	1.27761	0.35345	0.624536	1.47148	0.557266	0.214168
NAC DOMAIN CONTAINING PROTEIN 4 (NAC004)	NAC domain containing protein 4;(source:Araport11)	AT1G02230	1.77621	1.14023	0.189319	0.8477	0.932146	-0.101372	1	2.16493	1.11432	0.129269
	Divalent ion symporter;(source:Araport11)	AT1G02260	0.323544	0.952201	-0.0706613	0.701213	1.06962	0.0971044	0.722162	0.990873	-0.0132286	0.95585
	Calcium-binding endonuclease/exonuclease/phosphatase family;(source:Araport11)	AT1G02270	11.1984	1.01574	0.0225354	0.927057	0.972339	-0.0404681	0.920923	1.32154	0.402222	0.0233168
TRANSLOCON AT THE OUTER ENVELOPE MEMBRANE OF CHLOROPLASTS 33 (TOC33)	Encodes a GTP-binding GTP-ase. Component of the chloroplast protein import machinery. Required for import of POR B into plastids. Toc33 phosphorylation may not play an important role in vivo.	AT1G02280	8.63318	0.947906	-0.0771846	0.631406	0.909634	-0.136643	0.516532	0.883213	-0.179167	0.217604
(NFRKB3)	hypothetical protein;(source:Araport11)	AT1G02290	39.0562	1.08279	0.114757	0.638068	1.06205	0.0868455	0.835407	1.05622	0.0789059	0.770754
(ATCATHB1)	Encodes a capase involved in stress induced cell death.	AT1G02300	5.32527	0.787479	-0.344687	0.0518775	0.830109	-0.268627	0.28725	0.924092	-0.113891	0.609693
(ATCATHB2)	Encodes a capase involved in stress induced cell death.	AT1G02305	14.0937	1.17834	0.236751	0.183951	1.03904	0.0552489	0.876851	1.08404	0.116419	0.581217
ENDO-BETA-MANNANASE 1 (MAN1)	Glycosyl hydrolase superfamily protein;(source:Araport11)	AT1G02310	32.8336	3.40473	1.76754	0.0954188	0.945528	-0.080808	1	0.342809	-1.54452	0.271141
COP1 SUPPRESSOR 2 (CSU2)	Encodes a nuclear coiled-coil domain-containing protein that interacts with and negatively regulates COP1's E3 ubiquitin ligase activity, and represses COP1 mediated HY5 degradation in cell-free extracts.	AT1G02330	0.183414	0.73086	-0.452333	0.00132365	0.907414	-0.140168	0.575572	0.965911	-0.0500383	0.805395
GERMIN-LIKE PROTEIN SUBFAMILY 2 MEMBER 2 PRECURSOR (GL22)	Encodes a plasodesmata-located protein involved in regulating primary root growth by controlling phloem-mediated allocation of resources between the primary and lateral root meristems.	AT1G02335	16.3116	0.722686	-0.468559	0.0345382	1.02384	0.0339876	0.944143	0.850276	-0.233997	0.355648
LONG HYPOCOTYL IN FAR-RED (HFR1)	Encodes a light-inducible, nuclear bHLH protein involved in phytochrome signaling. Mutants exhibit a long-hypocotyl phenotype only under far-red light but not under red light and are defective in other phytochrome A-related responses. Mutants also show blue light response defects. HFR1 interacts with COP1, co-localizes to the nuclear specks and is ubiquinated by COP1.	AT1G02340	10.867	0.520676	-0.941541	0.0847415	0.38286	-1.38511	0.0474628	2.01818	1.01306	0.045457
	protoporphyrinogen oxidase-like protein;(source:Araport11)	AT1G02350	1.39254	0.666573	-0.585165	0.277354	0.707458	-0.499284	1	0.891488	-0.165712	0.802444
	Chitinase family protein;(source:Araport11)	AT1G02360	2.49625	1.11435	0.156198	0.825377	1.2452	0.316383	1	1.91898	0.940338	0.0877115
	Tetratricopeptide repeat (TPR)-like superfamily protein;(source:Araport11)	AT1G02370	1.94109	0.921822	-0.11744	0.66326	0.869808	-0.201231	0.593798	0.915938	-0.126677	0.651295
	transmembrane protein;(source:Araport11)	AT1G02380	5.93778	0.954421	-0.0673028	0.902069	0.927773	-0.108157	1	0.735018	-0.444149	0.350367
GLYCEROL-3-PHOSPHATE SN-2-ACYLTRANSFERASE 2 (GPAT2)	putative sn-glycerol-3-phosphate 2-O-acyltransferase	AT1G02390	1.19341	0.886827	-0.173276	0.737859	0.995487	-0.006526	1	0.887677	-0.171894	0.753835
GIBBERELLIN 2-OXIDASE 6 (GA2OX6)	Encodes a gibberellin 2-oxidase that acts on C19 gibberellins but not C20 gibberellins.	AT1G02400	1.27534	0.798019	-0.325505	0.63302	0.764805	-0.386837	0.708869	1.99955	0.999673	0.0762098
	proline-rich family protein;(source:Araport11)	AT1G02405	1.32504	0.481342	-1.05486	0.331556	1.38097	0.465685	1	1.58997	0.669002	0.514119
CYTOCHROME C OXIDASE 11 (COX11)	Encodes a member of the cytochrome c oxidase 11 protein family. It is an integral mitochondrial protein and likely plays an important role as a mitochondrial chaperone in COX complex assembly, affecting plant growth and pollen germination.	AT1G02410	0.995957	1.18895	0.249694	0.178403	0.992075	-0.0114793	0.979683	1.42205	0.507971	0.00237009
	Pentatricopeptide repeat (PPR) superfamily protein;(source:Araport11)	AT1G02420	6.93393	1.02599	0.0370197	0.931324	0.686269	-0.543153	0.24416	1.03359	0.0476693	0.918419
ADP-RIBOSYLATION FACTOR D1B (ARFD1B)	A member of ARF GTPase family. A thaliana has 21 members of this family, known to be essential for vesicle coating and uncoating and functions in GTP-binding. Gene encoding ADP-ribosylation factor and similar to other ARFs and ARF-like proteins.	AT1G02430	3.1043	1.12144	0.165359	0.833814	0.637545	-0.649402	1	1.34885	0.431728	0.551934
NIM1-INTERACTING 1 (NIMIN1)	NIMIN1 modulates PR gene expression according the following model: NPR1 forms a ternary complex with NIMIN1 and TGA factors upon SAR induction that binds to a positive regulatory cis-element of the PR-1 promoter, termed LS7. This leads to PR-1 gene induction. NIMIN1 decreases transcriptional activation, possibly through its EAR motif, which results in fine-tuning of PR-1 gene expression.	AT1G02450	1.11501	0.525593	-0.927983	0.157891	1.11754	0.160329	1	1.16421	0.219353	0.781849
	Pectin lyase-like superfamily protein;(source:Araport11)	AT1G02460	3.06922	0.883282	-0.179053	0.751029	1.46201	0.547957	1	1.79296	0.842342	0.0424122
	Polyketide cyclase/dehydrase and lipid transport superfamily protein;(source:Araport11)	AT1G02470	0.729239	1.90537	0.930069	0.0681985	1.6384	0.712286	1	3.46375	1.79234	0.000104006
	Polyketide cyclase/dehydrase and lipid transport superfamily protein;(source:Araport11)	AT1G02475	0.661274	1.92236	0.94288	8.14e-12	1.2311	0.299943	0.151163	1.50023	0.585186	0.000101543
S-ADENOSYLMETHIONINE SYNTHETASE 1 (SAM1)	encodes a S-adenosylmethionine synthetase. SAM1 is regulated by protein S-nitrosylation. The covalent binding of nitric oxide (NO) to the Cys114 residue inhibits the enzyme activity.	AT1G02500	27.8591	0.766963	-0.38277	1.68e-06	0.930808	-0.103445	0.443424	0.91109	-0.134335	0.158783
ATP-BINDING CASSETTE B11 (ABCB11)	Encodes an ATP-binding cassette (ABC) transporter. Expressed in the vascular tissue of primary stem. The mRNA is cell-to-cell mobile.	AT1G02520	176.458	1.88722	0.916264	0.296831	0.791957	-0.336506	1	1.32872	0.410034	0.703522
NUCLEAR ENCODED CLP PROTEASE 5 (CLPP5)	One of several nuclear-encoded ClpPs (caseinolytic protease). Contains a highly conserved catalytic triad of Ser-type proteases (Ser-His-Asp). The name reflects nomenclature described in Adam et. al (2001). The mRNA is cell-to-cell mobile.	AT1G02560	0.129723	0.821559	-0.283564	8.8e-05	0.967921	-0.0470393	0.748475	0.745635	-0.423458	3.12e-09
	RING/FYVE/PHD zinc finger superfamily protein;(source:Araport11)	AT1G02610	172.979	0.454751	-1.13685	0.00632994	0.377349	-1.40603	0.00778179	1.48803	0.573399	0.167173
	Ras-related small GTP-binding family protein;(source:Araport11)	AT1G02620	1.15054	0.238388	-2.06861	0.0786675	0.427445	-1.22619	1	1.07214	0.10049	0.939269
BETA-XYLOSIDASE 2 (BXL2)	encodes a protein similar to a beta-xylosidase located in the extracellular matrix. This is a member of glycosyl hydrolase family 3 and has six other closely related members.	AT1G02640	0.527361	0.284268	-1.81468	5.63e-05	0.387524	-1.36764	0.0128559	0.475478	-1.07255	0.0299375
	Tetratricopeptide repeat (TPR)-like superfamily protein;(source:Araport11)	AT1G02650	7.42579	0.972985	-0.0395101	0.973272	1.39347	0.478681	1	1.44052	0.52659	0.609363
PLASTID LIPASE2 (PLIP2)	PLIP2 is a glycerolipid A1 lipase with substrate preference for monogalactosyldiacylglycerol. Expression is induced by ABA.	AT1G02660	0.303595	0.690183	-0.534948	0.169327	0.775828	-0.366192	0.541522	1.18884	0.249549	0.579211
	P-loop containing nucleoside triphosphate hydrolases superfamily protein;(source:Araport11)	AT1G02670	2.66003	0.694482	-0.52599	0.416991	1.11253	0.153849	1	0.99366	-0.00917566	0.993108
TBP-ASSOCIATED FACTOR 13 (TAF13)	Encodes a TBP-Associated Factor (TAF) that functions together with PRC2 in transcriptional regulation during seed development.	AT1G02680	0.323901	0.720327	-0.473276	0.020778	0.816859	-0.291842	0.349027	0.819166	-0.287772	0.201535
IMPORTIN ALPHA ISOFORM 6 (IMPA-6)	Putative importin alpha isoform. When overexpressed can rescue the impa-4 decreased transformation susceptibility phenotype.	AT1G02690	7.33346	0.699183	-0.516258	0.0141367	0.701263	-0.511973	0.0605024	0.704745	-0.504828	0.0201146
	GATA transcription factor-like protein;(source:Araport11)	AT1G02700	4.90328	0.986082	-0.0202201	0.984218	0.762906	-0.390424	1	0.675653	-0.565646	0.558097
	glycine-rich protein;(source:Araport11)	AT1G02710	0.817667	1.21502	0.280976	0.761102	1.00467	0.00671764	1	0.97129	-0.0420263	0.972924
GALACTURONOSYLTRANSFERASE-LIKE 5 (GATL5)	Encodes a protein with putative galacturonosyltransferase activity.	AT1G02720	3.74091	0.87216	-0.197335	0.370446	0.928675	-0.106755	0.784712	0.858842	-0.219535	0.327074
CELLULOSE SYNTHASE-LIKE D5 (CSLD5)	Encodes a gene similar to cellulose synthase. Knock-out mutant has reduced growth, reduced xylan level and reduced xylan synthase activity in stems.It's expression is cell cycle dependent and it appears to function in cell plate formation.	AT1G02730	5.72206	0.954843	-0.0666642	0.777443	1.03802	0.0538386	0.891151	0.885242	-0.175856	0.411681
MORF RELATED GENE 2 (MRG2)	MRG1 and MRG2 proteins act as readers of H3K4me3/H3K36me3 marked chromatin. They interact with each other as well as several other protein classes, to modulate the activity of flowering genes.	AT1G02740	10.3437	0.813666	-0.297492	0.195361	0.876124	-0.190793	0.615022	1.08619	0.119279	0.657888
	Drought-responsive family protein;(source:Araport11)	AT1G02750	3.76367	1.62648	0.701753	0.00111145	1.05695	0.0799082	0.880359	1.62411	0.699649	0.00157383
EMBRYO DEFECTIVE 2386 (emb2386)	Ribosomal protein L19e family protein;(source:Araport11)	AT1G02780	3.48733	0.752805	-0.409652	1.03e-05	0.885403	-0.175594	0.193634	0.694332	-0.526302	1.71e-08
CELLULASE 2 (CEL2)	Encodes a protein with similarity to endo-1,4-b-glucanases and is a member of Glycoside Hydrolase Family 9. CEL2 is induced by nemotodes and is expressed in syncitia induced by Heterodera schachtii.May be involved in the development and function of syncitia.	AT1G02800	395.522	0.746569	-0.421653	0.422816	1.01355	0.0194152	1	0.774469	-0.368721	0.509782
	Plant invertase/pectin methylesterase inhibitor superfamily;(source:Araport11)	AT1G02810	1.34079	0.625013	-0.678041	0.487052	0.899046	-0.153533	1	0.537696	-0.895137	0.361317
	pectinesterase (Protein of unknown function, DUF538);(source:Araport11)	AT1G02816	0.445418	1.05088	0.071598	0.829751	0.920281	-0.119853	0.824446	1.28106	0.357339	0.186509
LATE EMBRYOGENESIS ABUNDANT 3 (LEA3)	Late embryogenesis abundant 3 (LEA3) family protein;(source:Araport11)	AT1G02820	7.17358	0.863129	-0.212352	0.782513	0.893869	-0.161865	1	1.07704	0.107075	0.899384
SERINE/ARGININE-RICH PROTEIN SPLICING FACTOR 34 (SR34)	SR34/SR1 is a plant homologue of the human general/alternative splicing factor SF2/ASF. Barta et al (2010) have proposed a nomenclature for Serine/Arginine-Rich Protein Splicing Factors (SR proteins): Plant Cell. 2010, 22:2926.	AT1G02840	1.336	0.592373	-0.755421	5.12e-20	0.757266	-0.401129	3.26e-05	0.755257	-0.40496	4.7e-06
BETA GLUCOSIDASE 11 (BGLU11)	beta glucosidase 11;(source:Araport11)	AT1G02850	39.4356	0.812782	-0.29906	0.321597	0.861426	-0.215201	0.654061	1.42057	0.50647	0.0718532
NITROGEN LIMITATION ADAPTATION (NLA)	Encodes a ubiquitin E3 ligase with RING and SPX domains that is involved in mediating immune responses and mediates degradation of PHT1s at plasma membranes. Targeted by MIR827. Ubiquitinates PHT1;3, PHT1;2, PHT1;1/AtPT1 and PHT1;4/AtPT2.	AT1G02860	11.1942	0.979411	-0.0300139	0.903674	0.961691	-0.0563551	0.889071	1.36341	0.447215	0.0104597
	nucleolar-like protein;(source:Araport11)	AT1G02870	7.00134	0.678944	-0.558636	6.63e-05	0.867806	-0.204555	0.362075	0.70783	-0.498526	0.000596628
THIAMIN PYROPHOSPHOKINASE1 (TPK1)	Encodes a thiamine pyrophosphokinase capable of producing thiamine pyrophosphate from free thiamine.	AT1G02880	16.9971	1.07018	0.0978572	0.650172	1.04234	0.0598319	0.875166	1.07992	0.11092	0.617781
	AAA-type ATPase family protein;(source:Araport11)	AT1G02890	8.60203	1.10712	0.146805	0.229581	1.09839	0.135393	0.435119	1.09564	0.131769	0.306682
RAPID ALKALINIZATION FACTOR 1 (RALF1)	Member of a diversely expressed predicted peptide family showing sequence similarity to tobacco Rapid Alkalinization Factor (RALF), and is believed to play an essential role in the physiology of Arabidopsis. Consists of a single exon and is characterized by a conserved C-terminal motif and N-terminal signal peptide. Mediates Ca2+-dependent signaling. Regulates the splicing of flowering genes and …	AT1G02900	14.5815	0.503057	-0.991207	0.142458	0.616125	-0.698704	1	0.632255	-0.661421	0.354066
LOW PSII ACCUMULATION1 (LPA1)	Mutants defective in this gene were shown to have a reduced PSII content (overall reduction in the levels of several PSII subunits) and a disrupted grana stack structure. The N-terminal half of the protein contains two tetratricopeptide repeat (TPR) motifs that are arranged tandemly, each consisting of a 34-residue degenerate consensus sequence. The N-terminal sequence is rich in positive and hyd…	AT1G02910	2.0335	0.996467	-0.00510576	0.974872	1.01832	0.0261952	0.920633	0.840364	-0.250913	0.0344167
GLUTATHIONE S-TRANSFERASE 7 (GSTF7)	Encodes glutathione transferase belonging to the phi class of GSTs. Naming convention according to Wagner et al. (2002).	AT1G02920	26.0536	1.07541	0.104881	0.896218	1.30865	0.388077	0.717377	4.8869	2.28892	3.85e-05
GLUTATHIONE S-TRANSFERASE 6 (GSTF6)	Encodes glutathione transferase belonging to the phi class of GSTs. Naming convention according to Wagner et al. (2002).	AT1G02930	79.9427	0.932007	-0.101588	0.909157	1.26824	0.342823	0.783035	5.71428	2.51457	3.84e-05
GLUTATHIONE S-TRANSFERASE F4 (GSTF4)	Encodes glutathione transferase belonging to the phi class of GSTs. Naming convention according to Wagner et al. (2002).	AT1G02950	93.9082	1.89411	0.921517	0.244403	1.01175	0.0168526	1	1.95573	0.967705	0.228386
	kinetochore protein;(source:Araport11)	AT1G02960	0.398648	0.895525	-0.159195	0.342388	0.910548	-0.135194	0.60542	1.0372	0.0526904	0.799161
WEE1 KINASE HOMOLOG (WEE1)	Protein kinase that negatively regulates the entry into mitosis.	AT1G02970	9.015	0.901465	-0.149657	0.754232	1.03884	0.0549771	1	1.23497	0.304481	0.480807
	hypothetical protein;(source:Araport11)	AT1G02990	0.922412	1.43113	0.517153	4.65e-06	1.20431	0.268205	0.102713	1.55166	0.633815	1.87e-08
PEROXIN 6 (PEX6)	Encodes an apparent ATPase similar to yeast and human protein required for peroxisomal biogenesis. May facilitate recycling of PEX5, the peroxisomal matrix protein receptor, and thereby promote peroxisomal matrix protein import.	AT1G03000	4.60038	0.852135	-0.230847	0.035564	0.865552	-0.208307	0.163646	0.890234	-0.167744	0.156524
	Phototropic-responsive NPH3 family protein;(source:Araport11)	AT1G03010	9.54615	1.05269	0.0740847	0.864961	1.22253	0.28987	0.598708	1.41926	0.505135	0.132523
(GRXS1)	Encodes a member of the CC-type glutaredoxin (ROXY) family that has been shown to interact with the transcription factor TGA2.	AT1G03020	1.55273	1.66227	0.733157	0.311919	1.3172	0.397469	1	1.41428	0.50007	0.541388
	P-loop containing nucleoside triphosphate hydrolases superfamily protein;(source:Araport11)	AT1G03030	2.74693	1.2052	0.26927	0.187247	1.10864	0.148796	0.677312	1.11927	0.162563	0.485532
(BHLH007)	Governs the competence of pericycle cells to initiate lateral root primordium formation.	AT1G03040	5.16536	1.08464	0.11721	0.323691	1.08376	0.116041	0.506578	1.02489	0.0354662	0.814045
DWARF27 (D27)	Encodes the ortholog of rice D27. It is plastid-localized and is required for the inhibition of secondary bud outgrowth and operates on a nonmobile precursor upstream of MAX1 in the SL biosynthesis pathway.	AT1G03055	14.8844	1.41061	0.496318	0.296536	1.2147	0.280601	1	0.783964	-0.351141	0.533209
SPIRRIG (SPI)	Encodes a WD/BEACH domain protein involved in cell morphogenesis and ribonucleoprotein particle formation. It interacts with the P-body core component DCP2, associates to mRNA processing bodies (P-bodies), and regulates their assembly upon salt stress. It accumulates at the root hair apex via post-Golgi compartments and positively regulates tip growth by maintaining tip-focused vesicle secretion …	AT1G03060	1.16035	1.45043	0.536476	6.87e-05	1.29699	0.375173	0.0285757	1.41673	0.502562	0.000352032
NETWORKED 1D (NET1D)	kinase interacting (KIP1-like) family protein;(source:Araport11)	AT1G03080	6.01857	1.16382	0.21887	0.0735862	1.10778	0.147677	0.419417	1.27375	0.34908	0.00291888
(MCCA)	MCCA is the biotinylated subunit of the dimer MCCase, which is involved in leucine degradation. Both subunits are nuclear coded and the active enzyme is located in the mitochondrion.	AT1G03090	15.689	0.560699	-0.834702	3.26e-09	0.612373	-0.707517	8.15e-06	0.838569	-0.253999	0.127752
	Pentatricopeptide repeat (PPR) superfamily protein;(source:Araport11)	AT1G03100	13.8765	1.35312	0.436287	0.151908	0.956088	-0.0647854	0.925592	1.28152	0.357861	0.274126
TRNA MODIFICATION 82 (TRM82)	Encodes a gene involved in the modification of nucleosides in tRNA. Mutants have no 7-methylguanosine.	AT1G03110	1.89423	1.11039	0.151064	0.574339	1.11293	0.154362	0.714159	0.934949	-0.0970398	0.751248
PHOTOSYSTEM I SUBUNIT D-2 (PSAD-2)	Encodes a protein predicted by sequence similarity with spinach PsaD to be photosystem I reaction center subunit II (PsaD2)	AT1G03130	4.1635	0.486507	-1.03947	2.4e-12	0.58419	-0.775491	2.63e-06	0.748228	-0.41845	0.0134205
PRE-MRNA PROCESSING FACTOR 18A (PRP18A)	PRP18a is one of two paralogs (the other being PRP18b) which are highly similar to the step II splicing factors in yeast. Loss of function mutations show defects in alternative splicing, mostly intron retention events.	AT1G03140	809.615	0.641477	-0.64053	8.2e-10	0.738805	-0.436735	0.000433826	0.869305	-0.202065	0.0948972
NATB CATALYTIC SUBUNIT (NAA20)	Acyl-CoA N-acyltransferases (NAT) superfamily protein;(source:Araport11)	AT1G03150	27.9003	0.856937	-0.222738	0.381023	0.850605	-0.233438	0.526895	1.00517	0.00743988	0.984152
FZO-LIKE (FZL)	A new plant-specific member of the dynamin superfamily; defines a new protein class within the dynamin superfamily of membrane remodeling GTPases that regulates organization of the thylakoid network in plants. Targeted to chloroplasts and associated with thylakoid and envelope membranes as punctate structures. Knockout mutants have abnormalities in chloroplast and thylakoid morphology, including …	AT1G03160	6.33772	1.26811	0.342681	0.0121325	1.08632	0.119453	0.625046	0.975557	-0.0357015	0.862333
(COMET)	Functions in chromosome axis remodeling and synapsis along with co factors PCH2 and ASY1.Required for chiasma formation.	AT1G03180	17.5337	0.807077	-0.309222	0.587648	0.916101	-0.126421	1	1.13922	0.188051	0.760073
ULTRAVIOLET HYPERSENSITIVE 6 (UVH6)	UV damage and heat induce a common stress response in plants that leads to tissue death and reduced chloroplast function. The UVH6 product is suggested to be a negative regulator of this response.	AT1G03190	1.02548	0.922802	-0.115906	0.580134	1.09524	0.131241	0.680765	0.907956	-0.139306	0.512986
	Phenazine biosynthesis PhzC/PhzF protein;(source:Araport11)	AT1G03210	2.99634	0.759273	-0.397309	0.0601947	0.847333	-0.238999	0.466518	1.03329	0.0472515	0.875938
SECRETED ASPARTIC PROTEASE 2 (SAP2)	Eukaryotic aspartyl protease family protein;(source:Araport11)	AT1G03220	16.7285	0.920693	-0.119208	0.765917	0.812105	-0.300262	0.550495	1.10256	0.140862	0.734422
SECRETED ASPARTIC PROTEASE 1 (SAP1)	Eukaryotic aspartyl protease family protein;(source:Araport11)	AT1G03230	41.7512	0.76328	-0.389716	0.132746	0.842822	-0.246701	0.540218	1.05393	0.0757823	0.828338
	R3H domain protein involved in ribosome biogenesis.	AT1G03250	18.0767	1.1167	0.159246	0.332405	1.117	0.159629	0.506578	1.00408	0.00587619	0.981685
	SNARE associated Golgi protein family;(source:Araport11)	AT1G03260	11.3468	0.918892	-0.122032	0.628696	1.03269	0.0464118	0.921867	0.885793	-0.174959	0.483068
	CBS domain protein with a domain protein (DUF21);(source:Araport11)	AT1G03270	3.53352	0.971213	-0.0421398	0.933614	0.873754	-0.1947	1	0.778951	-0.360396	0.402327
	Transcription factor TFIIE, alpha subunit;(source:Araport11)	AT1G03280	1.49934	0.92402	-0.114004	0.302454	0.988571	-0.0165839	0.942489	0.987366	-0.018343	0.901478
	ELKS/Rab6-interacting/CAST family protein;(source:Araport11)	AT1G03290	11.3658	1.27962	0.355715	0.114864	1.0976	0.134353	0.741613	1.75444	0.811009	8.5e-05
DOMAIN OF UNKNOWN FUNCTION 724 1 (ATDUF1)	Member of the plant-specific DUF724 protein family. Arabidopsis has 10 DUF724 proteins. Loss of function mutant has a WT phenotype	AT1G03300	11.2253	1.33479	0.416609	0.165948	0.94082	-0.0880093	0.894268	1.04712	0.0664305	0.875978
DEBRANCHING ENZYME 1 (DBE1)	Encodes a protein with strong similarity to isoamylase (EC:3.2.1.68) however lacks critical residues known to be important for activity. Appears to co localize with ISA1 in the chloroplast isoamylase complex. Mutations in this gene cause the loss of detectable isoamylase activity and the disruption of normal starch structure. It has been postulated that AtISA2 interacts with AtISA1 to form the Is…	AT1G03310	2.46637	1.62314	0.698787	0.000159716	1.23711	0.306972	0.272235	1.05764	0.0808454	0.768763
SM-LIKE 2 (LSM2)	Small nuclear ribonucleoprotein family protein;(source:Araport11)	AT1G03330	26.1802	0.839805	-0.251874	0.0956584	0.88381	-0.178192	0.444997	0.848243	-0.23745	0.129716
	hypothetical protein;(source:Araport11)	AT1G03340	13.8884	1.07627	0.106037	0.839781	1.16921	0.225529	1	1.37728	0.461826	0.291199
	BSD domain-containing protein;(source:Araport11)	AT1G03350	1.60305	0.977283	-0.0331515	0.844386	1.02209	0.0315155	0.912932	0.983483	-0.0240273	0.899016
RIBOSOMAL RNA PROCESSING 4 (RRP4)	Encodes a core subunit of the RNA exosome required for the processing of rRNA, several snoRNA and the degradation of aberrant transcripts.	AT1G03360	27.8582	0.718651	-0.476636	0.0145329	0.828286	-0.271798	0.363375	0.809538	-0.30483	0.150962
	RING/U-box superfamily protein;(source:Araport11)	AT1G03365	7.9841	1.14648	0.197212	0.131255	1.03378	0.0479322	0.85993	1.02298	0.032772	0.858144
	C2 calcium/lipid-binding and GRAM domain containing protein;(source:Araport11)	AT1G03370	6.69864	0.821645	-0.283413	0.272933	0.884936	-0.176355	0.677312	1.36298	0.446762	0.0673709
HOMOLOG OF YEAST AUTOPHAGY 18 (ATG18) G (ATG18G)	yeast autophagy 18 G-like protein;(source:Araport11)	AT1G03380	11.1193	0.993246	-0.00977767	0.964081	0.997297	-0.00390438	0.991184	1.09089	0.125507	0.514786
	A single copy gene that encodes a protein with sequence similarity to tomato E8 (ACC oxidase, the last step in ethylene biosynthesis) involved in ethylene synthesis and fruit ripening in tomato. This gene is not induced by ethylene in siliques. The transcript is found in siliques, etiolated seedlings, leaves, stems and flowers.	AT1G03400	11.1205	0.724595	-0.464753	0.0125764	0.75691	-0.401807	0.101492	0.899378	-0.153	0.509505
(2A6)	2-oxoglutarate (2OG) and Fe(II)-dependent oxygenase superfamily protein;(source:Araport11)	AT1G03410	22.1448	0.82552	-0.276625	0.0129482	0.934145	-0.098281	0.627069	0.808409	-0.306843	0.00654702
HISTIDINE-CONTAINING PHOSPHOTRANSFER FACTOR 5 (AHP5)	Encodes AHP5, one of the six Arabidopsis thaliana histidine phosphotransfer proteins (AHPs). AHPs function as redundant positive regulators of cytokinin signaling. Members of the AHP gene family include: AT3G21510 (AHP1), AT3G29350 (AHP2), AT5G39340 (AHP3), AT3G16360 (AHP4), AT1G03430 (AHP5) and AT1G80100 (AHP6).	AT1G03430	11.4251	1.65738	0.728904	0.000595618	1.17243	0.2295	0.54925	2.10922	1.07671	1.88e-07
	Leucine-rich repeat (LRR) family protein;(source:Araport11)	AT1G03440	7.29314	1.15973	0.213787	0.350791	1.36382	0.447653	0.0827126	0.963603	-0.0534899	0.859239
BRUNO-LIKE 2 (BRN2)	RNA-binding (RRM/RBD/RNP motifs) family protein;(source:Araport11)	AT1G03457	7.08904	0.798528	-0.324586	0.469701	0.747309	-0.420223	1	0.600913	-0.734771	0.0759851
NETWORKED 3A (NET3A)	Encodes a member of the NET superfamily of proteins that potentially couples different membranes to the actin cytoskeleton in plant cells. It colocalizes with filamentous actin and is localized to the nuclear membrane and the vacuolar membrane.	AT1G03470	1.35579	0.872023	-0.197562	0.634413	0.805896	-0.311335	1	0.949626	-0.0745691	0.879392
LESION INITIATION 2 (LIN2)	Encodes coproporphyrinogen III oxidase, a key enzyme in the biosynthetic pathway of chlorophyll and heme, a tetrapyrrole pathway. Mutants express cytological and molecular markers associated with the defense responses, usually activated by pathogen infection.	AT1G03475	2.50823	1.11379	0.15548	0.135534	1.13346	0.180739	0.16701	0.914477	-0.128982	0.249238
	HXXXD-type acyl-transferase family protein;(source:Araport11)	AT1G03495	118.249	0.584097	-0.775719	0.0260159	0.69714	-0.520479	0.310982	0.900064	-0.151901	0.738827
	Tetratricopeptide repeat (TPR)-like superfamily protein;(source:Araport11)	AT1G03510	3.24938	1.80027	0.848213	0.0801641	1.40499	0.490561	1	1.47044	0.556248	0.312977
	Core-2/I-branching beta-1,6-N-acetylglucosaminyltransferase family protein;(source:Araport11)	AT1G03520	1.09282	1.29165	0.369212	0.0599472	1.09437	0.130098	0.731021	1.30028	0.378817	0.0598035
NUCLEAR ASSEMBLY FACTOR 1 (NAF1)	nuclear assembly factor 1;(source:Araport11)	AT1G03530	4.76409	0.825841	-0.276064	0.0843682	0.963098	-0.0542459	0.871582	0.880338	-0.183871	0.297899
	Pentatricopeptide repeat (PPR-like) superfamily protein;(source:Araport11)	AT1G03540	8.78557	0.756396	-0.402787	0.351806	1.14769	0.198732	1	0.863422	-0.211862	0.665304
SECRETORY CARRIER MEMBRANE PROTEIN 4 (SCAMP4)	Secretory carrier membrane protein (SCAMP) family protein;(source:Araport11)	AT1G03550	1.42173	1.07479	0.104058	0.846089	0.719602	-0.474729	1	1.28836	0.365541	0.435821
	Pentatricopeptide repeat (PPR-like) superfamily protein;(source:Araport11)	AT1G03560	1.01011	1.15594	0.209069	0.373519	0.967101	-0.0482618	0.922903	1.10841	0.148486	0.56986
	Protein phosphatase 2C family protein;(source:Araport11)	AT1G03590	3.95981	0.913363	-0.13074	0.496675	0.993159	-0.00990278	0.980593	0.941328	-0.0872309	0.683106
(PSB27)	PSB27 is a chloroplast lumen localized protein that is involved in adaptation to changes in light intensity.	AT1G03600	5.21491	0.845135	-0.242746	0.178134	0.9011	-0.15024	0.596993	0.662755	-0.593453	0.000272193
	plant/protein (DUF789);(source:Araport11)	AT1G03610	441.2	0.878738	-0.186494	0.329071	0.862648	-0.213157	0.427452	1.15791	0.211522	0.263195
	ELMO/CED-12 family protein;(source:Araport11)	AT1G03620	10.1503	0.933764	-0.0988702	0.895352	1.14432	0.194495	1	1.07442	0.103562	0.897381
PROTOCHLOROPHYLLIDE OXIDOREDUCTASE C (POR C)	Encodes for a protein with protochlorophyllide oxidoreductase activity. The enzyme is NADPH- and light-dependent.	AT1G03630	0.758011	1.23247	0.301548	0.21854	1.11371	0.155374	0.708402	0.834488	-0.261036	0.316541
	Acyl-CoA N-acyltransferases (NAT) superfamily protein;(source:Araport11)	AT1G03650	126.898	0.739303	-0.435763	0.301663	0.842667	-0.246966	1	0.832073	-0.265217	0.573684
THIOREDOXIN M-TYPE 1 (THM1)	Encodes a m-type thioredoxin (Trx-m1) localized in chloroplast stroma.	AT1G03680	2.93366	1.06373	0.0891324	0.550039	1.09935	0.136656	0.484141	0.764399	-0.387602	0.0014724
	DTW domain-containing protein;(source:Araport11)	AT1G03687	284.209	0.807587	-0.30831	0.150498	0.879616	-0.185054	0.598081	0.738698	-0.436943	0.0372417
	pyrroline-5-carboxylate reductase;(source:Araport11)	AT1G03730	6.70152	0.869438	-0.201846	0.504751	1.0772	0.107284	0.840207	1.15628	0.209495	0.4894
	Protein kinase superfamily protein;(source:Araport11)	AT1G03740	6.28395	0.726134	-0.461693	0.0269899	0.955629	-0.0654768	0.883968	1.22712	0.295275	0.199986
SWITCH 2 (SWI2)	switch 2;(source:Araport11)	AT1G03750	16.2527	0.925402	-0.111848	0.678678	0.925496	-0.111701	0.80132	1.01864	0.0266479	0.936963
	Prefoldin chaperone subunit family protein;(source:Araport11)	AT1G03760	2.92568	0.695555	-0.523764	0.0122306	0.772693	-0.372034	0.209303	0.894294	-0.161179	0.533209
RING 1B (RING1B)	Encodes a nuclear localized protein with similarity to animal polycomb repressive core complex1 (PRC1) core component RING.Appears to function redundantly with ATRING1a, a close paralog. Both interact physically with CLF and LHP1 and appear to function together to repress class I KNOX gene expression.	AT1G03770	5.91239	0.983992	-0.0232808	0.953923	0.834892	-0.260338	0.619251	0.92856	-0.106933	0.78925
TARGETING PROTEIN FOR XKLP2 (TPX2)	Homolog of vertebrate TPX2. Protein has three domains involved in nuclear targeting, one in nuclear export and two in microtubule binding. Involved in mitotic spindle assembly during late prophase and early prometaphase.	AT1G03780	1.85757	0.712071	-0.489906	0.0718792	0.905568	-0.143105	0.784216	0.692584	-0.529939	0.0565591
	E6-like protein;(source:Araport11)	AT1G03820	2.77396	1.88233	0.912521	0.0118088	1.84728	0.885401	0.0502037	1.21074	0.275891	0.558306
GUANYLATE-BINDING PROTEIN-LIKE 1 (GBPL1)	Assembles liquid?liquid phase separation (LLPS)-driven condensates within the nucleus to protect against infection and autoimmunity. Pseudo-GTPase which sequesters catalytically active GBPL3 under basal conditions but is displaced by GBPL3 LLPS when it enters the nucleus following immune cues to drive the formation of unique membraneless organelles.	AT1G03830	8.01752	0.778089	-0.361992	0.0367408	0.910395	-0.135435	0.66745	0.823738	-0.279743	0.129043
GLUTAREDOXIN 13 (GRXS13)	Encodes glutaredoxin ATGRXS13, required to facilitate Botrytis cinerea infection of Arabidopsis thaliana plants. Sylvain La Camera et al (2011, PMID:21756272) reported a third splice variant in addition to the two annotated in TAIR10. It is a member of the CC-type glutaredoxin (ROXY) family that has been shown to interact with the transcription factor TGA2 and suppress ORA59 promoter activity.	AT1G03850	3.62952	1.35397	0.437201	0.650609	1.03945	0.055824	1	3.14004	1.65078	0.0310056
PROHIBITIN 2 (PHB2)	prohibitin 2	AT1G03860	0.543889	0.794645	-0.331618	0.0030398	0.869486	-0.201765	0.205908	0.792734	-0.335091	0.00356643
FASCICLIN-LIKE ARABINOOGALACTAN 9 (FLA9)	fasciclin-like arabinogalactan-protein 9 (Fla9). Possibly involved in embryogenesis and seed development.	AT1G03870	30.7868	1.24597	0.317265	0.533133	0.9045	-0.144807	0.873122	0.78303	-0.35286	0.502327
ATP-BINDING CASSETTE I18 (ABCI18)	member of NAP family, an heterogeneous subfamily of the ATP-binding Cassette (ABC) superfamily of membrane transporters. The NAPs proteins are characterized by having only one nucleotide-binding folds (NBFs) domain.	AT1G03900	51.1326	0.697503	-0.519729	5.39e-07	0.876282	-0.190532	0.223621	0.806603	-0.310069	0.00606299
ATP-BINDING CASSETTE I19 (ABCI19)	P-loop containing nucleoside triphosphate hydrolases superfamily protein;(source:Araport11)	AT1G03905	52.877	1.08216	0.11392	0.856012	1.05684	0.0797522	1	0.785101	-0.349049	0.56169
CACTIN (CTN)	Encodes the Arabidopsis homolog of a conserved eukaryotic protein without known functional domains. The protein that localizes to nuclear speckles and colocalizes with known splicing proteins.	AT1G03910	0.829608	0.77422	-0.369184	1.01e-05	0.892634	-0.16386	0.185824	0.822706	-0.281551	0.00141815
NUCLEAR DBF2-RELATED 2 (NDR2)	Ubiquitously expressed protein kinase.	AT1G03920	15.8267	0.786903	-0.345742	0.536547	1.03928	0.0555848	1	0.842508	-0.247237	0.686059
DUAL SPECIFICITY KINASE 1 (ADK1)	Phosphorylates serine, threonine, and tyrosine	AT1G03930	0.758793	1.22188	0.289105	0.0142062	1.15328	0.205742	0.214338	0.974572	-0.0371588	0.830359
	snoRNA;(source:Araport11)	AT1G03935	17.5586	8.29886	3.05291	0.0292598	2.14674	1.10215	1	9.32763	3.22151	0.0242023
	HXXXD-type acyl-transferase family protein;(source:Araport11)	AT1G03940	1.07071	0.636369	-0.652064	0.0825727	0.551467	-0.858654	1	0.768784	-0.379349	0.36235
VACUOLAR PROTEIN SORTING-ASSOCIATED PROTEIN 2.3 (VPS2.3)	vacuolar protein sorting-associated protein 2.3;(source:Araport11)	AT1G03950	2.80697	0.978963	-0.0306735	0.894434	0.899028	-0.153562	0.612832	1.10682	0.146425	0.463605
	Calcium-binding EF hand family protein;(source:Araport11)	AT1G03960	6.71947	1.13715	0.185418	0.336585	1.01907	0.0272548	0.945621	1.2796	0.355688	0.0424672
G-BOX BINDING FACTOR 4 (GBF4)	encodes a basic leucine zipper G-box binding factor that can bind to G-box motifs only as heterodimers with GBF2 or GBF3. A single amino acid change can confer G-box binding as homodimers.	AT1G03970	3.14096	0.835255	-0.259711	0.316	0.890585	-0.167175	0.705144	0.987777	-0.017743	0.962614
	Long-chain fatty alcohol dehydrogenase family protein;(source:Araport11)	AT1G03990	7.8031	0.974968	-0.0365726	0.941787	1.30971	0.38925	1	0.81739	-0.290904	0.509232
	hypothetical protein;(source:Araport11)	AT1G04000	1.26343	0.943543	-0.0838406	0.809119	0.957704	-0.0623484	0.919137	0.903018	-0.147173	0.668325
PHOSPHOLIPID STEROL ACYL TRANSFERASE 1 (PSAT1)	phospholipid sterol acyl transferase 1;(source:Araport11)	AT1G04010	8.93064	1.11537	0.157517	0.502128	1.1564	0.209642	0.521888	1.14383	0.193872	0.409045
BREAST CANCER ASSOCIATED RING 1 (BARD1)	Encodes a protein containing two tandem BRCA1 C-Terminal (BRCT) domains, which function in phosphorylation-dependent protein-protein interactions. Loss of function mutations cause defects in meristem organization due to failure to repress WUS. BARD1 binds to WUS promoter and over expression of BARD reduces the extent of WUS expression.	AT1G04020	2.32387	1.05172	0.0727506	0.783766	1.055	0.0772423	0.857253	0.870239	-0.200516	0.409397
	eisosome protein;(source:Araport11)	AT1G04030	3.31848	0.64367	-0.635607	0.0527749	1.07915	0.109896	0.870597	0.747327	-0.420189	0.238859
	HAD superfamily, subfamily IIIB acid phosphatase;(source:Araport11)	AT1G04040	2.40602	1.37762	0.462183	0.102009	1.29905	0.377452	0.343876	0.775484	-0.366832	0.232271
HOMOLOG OF SU(VAR)3-9 1 (SUVR1)	Encodes SUVR1, one of the four closely related Arabidopsis SUVR proteins that belong to the SU(VAR)3-9 subgroup of SET-domain proteins. Proteins containing the evolutionarily conserved SET domain are involved in regulation of eukaryotic gene expression and chromatin structure through their histone lysine methyltransferase (HMTase) activity. SUVR1, SUVR2 and SUVR4 proteins contain a novel domain a…	AT1G04050	50.6876	1.19573	0.257889	0.421044	1.10794	0.147874	1	0.791365	-0.337585	0.311794
TRANSLOCASE OF OUTER MEMBRANE 22-I (TOM22-I)	Subunit of the TOM complex, a translocase in the outer mitochondrial membrane that selectively allows proteins with a mitochondrial targeting sequence to enter the mitochondrion.	AT1G04070	1.30452	0.676222	-0.56443	0.103691	1.05384	0.0756521	0.919416	0.943206	-0.0843549	0.857765
(PRP39A)	Encodes a U1 small nuclear ribonucleoprotein (snRNP) factor involved in alternative splicing.	AT1G04080	7.54569	0.820396	-0.285607	4.6e-06	0.911499	-0.133687	0.138726	0.783548	-0.351906	2.08e-08
INDOLEACETIC ACID-INDUCED PROTEIN 10 (IAA10)	Auxin induced gene, IAA10 (IAA10).	AT1G04100	25.0353	1.2657	0.339938	0.358562	1.18861	0.249272	0.68881	1.49169	0.576944	0.0914405
STOMATAL DENSITY AND DISTRIBUTION 1 (SDD1)	Initially identified as a mutation affecting stomatal development and distribution. Encodes a protein similar to serine proteases.	AT1G04110	2.01496	0.998258	-0.00251486	0.995307	1.35522	0.438522	0.344385	1.40855	0.494215	0.132709
ATP-BINDING CASSETTE C5 (ABCC5)	encodes a high-affinity inositol hexakisphosphate transporter that plays a role in guard cell signaling and phytate storage. It is a member of MRP subfamily / ABC transporter subfamily C.	AT1G04120	1.67986	1.42809	0.514088	6.71e-07	1.37302	0.45735	0.000118091	1.48485	0.570319	5.54e-08
TETRATRICOPEPTIDE REPEAT 2 (TPR2)	Encodes one of the 36 carboxylate clamp (CC)-tetratricopeptide repeat (TPR) proteins (Prasad 2010, Pubmed ID: 20856808). Interacts with Hsp90/Hsp70 as co-chaperone.	AT1G04130	8.00867	1.04571	0.0644768	0.819304	1.00911	0.0130775	0.980593	0.893536	-0.162403	0.546326
	Transducin family protein / WD-40 repeat family protein;(source:Araport11)	AT1G04140	4.66915	0.962208	-0.0555792	0.625862	1.09767	0.134445	0.316712	1.05219	0.0733926	0.518995
MYOSIN XI B (XIB)	Encodes a member of the type XI myosin protein family involved in root hair elongation.	AT1G04160	24.7613	1.48602	0.571458	0.00124514	1.23182	0.300789	0.27634	1.02456	0.0350113	0.90408
EUKARYOTIC TRANSLATION INITIATION FACTOR 2 GAMMA SUBUNIT (EIF2 GAMMA)	protein synthesis initiation factor eIF2 gamma The mRNA is cell-to-cell mobile.	AT1G04170	1.11935	1.02122	0.0302889	0.81766	1.04936	0.0695154	0.706981	0.947775	-0.0773834	0.530696
TETRATRICOPEPTIDE REPEAT 3 (TPR3)	Encodes one of the 36 carboxylate clamp (CC)-tetratricopeptide repeat (TPR) proteins (Prasad 2010, Pubmed ID: 20856808) with potential to interact with Hsp90/Hsp70 as co-chaperones.	AT1G04190	36.1842	0.928455	-0.107096	0.490725	0.980746	-0.0280492	0.927017	0.82087	-0.284775	0.0375033
	dyggve-melchior-clausen syndrome protein;(source:Araport11)	AT1G04200	13.8035	1.13326	0.180473	0.459919	1.08697	0.120313	0.766252	1.40926	0.494936	0.0190943
	Encodes a putative Raf-related kinase.	AT1G04210	6.56348	1.10305	0.141502	0.167703	1.08074	0.112025	0.467399	1.12121	0.165058	0.106912
3-KETOACYL-COA SYNTHASE 2 (KCS2)	Encodes KCS2, a member of the 3-ketoacyl-CoA synthase family involved in the biosynthesis of VLCFA (very long chain fatty acids).	AT1G04220	11.1746	3.04678	1.60729	1.35e-06	3.39973	1.76542	8.05e-07	2.1307	1.09133	0.00271404
	rRNA-processing EFG1-like protein (DUF2361);(source:Araport11)	AT1G04230	1.1421	0.826944	-0.274138	0.230819	1.11948	0.162835	0.664018	0.901072	-0.150286	0.563904
SHORT HYPOCOTYL 2 (SHY2)	SHY2/IAA3 regulates multiple auxin responses in roots. It is induced rapidly by IAA, and has been shown to be phosphorylated by oat phytochrome A in vitro.	AT1G04240	4.18923	1.60258	0.680397	7.47e-06	0.856649	-0.223223	0.379533	1.21222	0.277646	0.121569
AUXIN RESISTANT 3 (AXR3)	Transcription regulator acting as repressor of auxin-inducible gene expression. Auxin-inducible AUX/IAA gene. Short-lived nuclear protein with four conserved domains. Domain III has homology to beta alpha alpha dimerization and DNA binding domains. Involved in auxin signaling and is a positive modulator of natural leaf senescence. Auxin induces the degradation of the protein in a dosage-dependent…	AT1G04250	33.3247	0.922026	-0.117121	0.680074	0.752308	-0.410605	0.201762	0.603469	-0.728648	0.00148248
CAMV MOVEMENT PROTEIN INTERACTING PROTEIN 7 (MPI7)	Encodes protein that interacts with CaMV movement protein. Colocalizes in the cytoplasm with the movement protein. Has similarity to mammalian proteins (such as the rat PRA1) which have been described as rab acceptors.	AT1G04260	4.75826	0.617452	-0.695601	0.00299077	0.849751	-0.234888	0.559494	0.721323	-0.471283	0.0611035
CYTOSOLIC RIBOSOMAL PROTEIN S15 (RPS15)	Encodes cytosolic ribosomal protein S15.	AT1G04270	15.3533	0.779556	-0.359275	2.21e-05	0.916324	-0.126071	0.350266	0.7158	-0.482371	1.23e-08
NAD KINASE-CAM DEPENDENT (NADKC)	Encodes a mitochondrial CaM/Ca2+-dependent NAD+ kinase.	AT1G04280	198.218	0.623644	-0.681206	0.00363334	0.758323	-0.399115	0.235688	1.10287	0.141269	0.64985
	Thioesterase superfamily protein;(source:Araport11)	AT1G04290	7.42182	0.920581	-0.119384	0.8437	0.932765	-0.100414	1	0.588918	-0.763862	0.138217
(MUSE13)	Encodes MUSE13, a TRAF domain protein. Regulates the turnover of nucleotide-binding domain and leucine-rich repeat-containing (NLR) immune receptors SNC1 and RPS2. Loss of both MUSE13 and MUSE14 leads to enhanced pathogen resistance, NLR accumulation, and autoimmunity.In addition, MUSE13/14 physically interact with ATG6 and appear to regulate ATG6 ubiquitination and thus formation of autophagosom…	AT1G04300	2.06016	0.923931	-0.114143	0.275607	1.01141	0.0163747	0.94036	0.990821	-0.0133031	0.927922
ETHYLENE RESPONSE SENSOR 2 (ERS2)	encodes an ethylene receptor related to bacterial two-component histidine kinases.	AT1G04310	15.208	1.01891	0.0270309	0.930271	1.12105	0.164856	0.687365	0.996649	-0.00484272	0.990468
	HR-like lesion-inducing protein-like protein;(source:Araport11)	AT1G04340	2.97958	1.02615	0.0372357	0.878305	1.11234	0.153597	0.628795	0.984946	-0.0218827	0.938385
	encodes a protein whose sequence is similar to 2-oxoglutarate-dependent dioxygenase	AT1G04350	8.49767	1.78888	0.839057	5.86e-06	1.35792	0.441395	0.0858187	1.03824	0.0541451	0.856523
ARABIDOPSIS TOXICOS EN LEVADURA 1 (ATL1)	RING/U-box superfamily protein;(source:Araport11)	AT1G04360	21.236	0.621479	-0.686222	0.331166	0.459557	-1.12168	1	0.804898	-0.313123	0.698874
	BTB/POZ domain-containing protein;(source:Araport11)	AT1G04390	0.930684	1.04861	0.068476	0.788572	1.04044	0.0571869	0.896328	1.15511	0.208025	0.352624
CRYPTOCHROME 2 (CRY2)	Blue light receptor mediating blue-light regulated cotyledon expansion and flowering time. Positive regulator of the flowering-time gene CONSTANS. This gene possesses a light-induced CNT2 N-terminal homodimerisation domain.Involved in blue-light induced stomatal opening. Involved in triggering chromatin decondensation. An 80-residue motif (NC80) is sufficient to confer CRY2's physiological functi…	AT1G04400	2.87986	0.934792	-0.0972821	0.348084	0.931929	-0.101708	0.48583	1.06699	0.0935506	0.388834
CYTOSOLIC-NAD-DEPENDENT MALATE DEHYDROGENASE 1 (c-NAD-MDH1)	predicted to encode a cytosolic malate dehydrogenase.	AT1G04410	85.7493	0.869507	-0.20173	0.0496601	0.929092	-0.106106	0.511369	0.828101	-0.272121	0.00736276
	NAD(P)-linked oxidoreductase superfamily protein;(source:Araport11)	AT1G04420	350.507	1.04207	0.0594585	0.743176	1.08302	0.115063	0.642547	0.822577	-0.281778	0.0566472
	other_RNA;(source:Araport11)	AT1G04425	57.1253	0.791363	-0.337588	0.535599	0.408011	-1.29332	1	0.898566	-0.154304	0.80823
	S-adenosyl-L-methionine-dependent methyltransferases superfamily protein;(source:Araport11)	AT1G04430	1.13722	1.06345	0.0887485	0.694324	1.05343	0.0750977	0.837537	0.943389	-0.0840755	0.727359
CASEIN KINASE LIKE 13 (CKL13)	Member of CKL gene family (CKL-C group).	AT1G04440	42.297	1.07432	0.103429	0.449516	0.883583	-0.178563	0.298975	1.13537	0.183164	0.149469
	Ribosomal protein L14p/L23e family protein;(source:Araport11)	AT1G04480	21.6687	0.726138	-0.461684	5.48e-06	0.835235	-0.259746	0.057247	0.737298	-0.43968	3.08e-05
	hypothetical protein (DUF3527);(source:Araport11)	AT1G04490	80.3985	1.95173	0.964754	0.349568	1.589	0.668118	1	2.09998	1.07038	0.304711
MOS4-ASSOCIATED COMPLEX 3A (MAC3A)	Encodes MAC3A, a U-box proteins with homology to the yeast and human E3 ubiquitin ligase Prp19. Associated with the MOS4-Associated Complex (MAC). Involved in plant innate immunity. Regulator of flowering time.	AT1G04510	0.152606	1.03597	0.0509778	0.668661	1.01958	0.0279809	0.895948	0.994584	-0.00783491	0.960614
PLASMODESMATA-LOCATED PROTEIN 2 (PDLP2)	Encodes a plasmodesmal protein that may be involved in the intercellular movement of molecules through the plasmodesmata.	AT1G04520	13.3602	1.91058	0.934011	5.25e-05	1.37044	0.45464	0.183149	1.09315	0.128492	0.705989
TETRATRICOPEPTIDE REPEAT 4 (TPR4)	Encodes one of the 36 carboxylate clamp (CC)-tetratricopeptide repeat (TPR) proteins (Prasad 2010, Pubmed ID: 20856808) with potential to interact with Hsp90/Hsp70 as co-chaperones.	AT1G04530	4.63618	1.03222	0.0457492	0.791666	1.07884	0.109478	0.64284	1.2244	0.29207	0.0279334
	Calcium-dependent lipid-binding (CaLB domain) family protein;(source:Araport11)	AT1G04540	18.4723	0.631911	-0.662207	0.0913814	0.93336	-0.0994951	1	0.913418	-0.130653	0.795015
INDOLE-3-ACETIC ACID INDUCIBLE 12 (IAA12)	IAA12/BDL plays a role in auxin-mediated processes of apical-basal patterning in the embryo. bdl mutants lack a primary root meristem	AT1G04550	1.62637	1.36568	0.449615	0.00183504	1.11215	0.153346	0.562139	1.04105	0.0580372	0.788292
	transmembrane protein;(source:Araport11)	AT1G04555	9.57918	0.935073	-0.096849	0.813018	1.02991	0.0425183	0.951565	1.2627	0.336514	0.332581
	Similar to plastid solute transporters.	AT1G04570	2.91229	1.07737	0.107513	0.837544	0.932059	-0.101508	0.913722	1.13354	0.18084	0.730904
ALDEHYDE OXIDASE 4 (AO4)	Encodes aldehyde oxidase AAO4 preferentially expressed in developing seeds.	AT1G04580	1.28869	9.53985	3.25397	0.00321173	3.7125	1.89239	1	1.29989	0.378395	0.827946
	PPR containing-like protein;(source:Araport11)	AT1G04590	0.0695755	0.931992	-0.101611	0.632822	1.02364	0.0337047	0.932836	0.843813	-0.245005	0.200424
MYOSIN XI A (XIA)	member of Myosin-like proteins	AT1G04600	8.69738	2.9981	1.58405	0.00182226	3.42505	1.77613	0.00199575	2.76687	1.46825	0.00569013
7-HYDROXYMETHYL CHLOROPHYLL A (HMCHL) REDUCTASE (HCAR)	Encodes a 7-hydroxymethyl chlorophyll a reductase, an enzyme of the chlorophyll cycle that converts 7-hydroxymethyl chlorophyll a to chlorophyll a.	AT1G04620	0.170287	1.09706	0.133641	0.483281	1.07186	0.100116	0.742911	0.798049	-0.32545	0.0566892
MATERNAL EFFECT EMBRYO ARREST 4 (MEE4)	GRIM-19 protein;(source:Araport11)	AT1G04630	19.8349	0.726621	-0.460724	0.000442501	0.919621	-0.120888	0.618813	0.70905	-0.49604	0.000223298
EMBRYO DEFECTIVE 1687 (EMB1687)	ribonuclease P family protein / Rpp14 family protein;(source:Araport11)	AT1G04635	20.2615	0.845819	-0.241578	0.661557	0.799585	-0.322676	1	0.925407	-0.11184	0.860155
LIPOYLTRANSFERASE 2 (LIP2)	Lipoyltransferase, located in mitochondria but not found in chloroplasts	AT1G04640	3.11988	1.23858	0.308686	0.0389866	1.03504	0.049683	0.879394	0.878561	-0.186785	0.27874
FIDGETIN-LIKE-1 INTERACTING PROTEIN (FLIP)	FLIP is a member of a conserved gene family with wide distribution across taxa. In Arabidopsis, it forms a complex with FIGL1 regulates meiotic crossover formation via RAD51 and DMC1.	AT1G04650	26.7361	1.05343	0.0750973	0.893847	0.982144	-0.0259931	1	0.930912	-0.103284	0.864177
	glycine-rich protein;(source:Araport11)	AT1G04660	0.794112	0.287265	-1.79955	0.0103597	0.767408	-0.381935	1	0.644676	-0.633354	0.411995
	Pectin lyase-like superfamily protein;(source:Araport11)	AT1G04680	1.45251	1.08091	0.112243	0.532318	1.21804	0.284566	0.148399	0.908208	-0.138905	0.444289
POTASSIUM CHANNEL BETA SUBUNIT 1 (KAB1)	potassium channel beta subunit 1;(source:Araport11)	AT1G04690	20.2354	0.798741	-0.3242	5.49e-05	0.89511	-0.159863	0.1693	0.911769	-0.13326	0.153419
	PB1 domain-containing protein tyrosine kinase;(source:Araport11)	AT1G04700	50.3917	1.00119	0.00171532	0.997407	0.719431	-0.475071	1	1.10422	0.14303	0.812239
PEROXISOMAL 3-KETOACYL-COA THIOLASE 4 (PKT4)	EC2.3.1.16 thiolase. Its transcript levels change after inducing MUTE expression in a mute background.	AT1G04710	0.492506	1.04536	0.0639996	0.809947	1.04417	0.0623539	0.886961	0.633106	-0.659481	0.000986061
CHROMOSOME TRANSMISSION FIDELITY 18 (CTF18)	Necessary for sister chromatid cohesion. Acts in synergy with ETG1.	AT1G04730	10.477	0.898794	-0.153937	0.631678	0.958581	-0.0610284	0.919783	0.895099	-0.159881	0.634977
VESICLE-ASSOCIATED MEMBRANE PROTEIN 721 (VAMP721)	Encodes vesicle-associated membrane protein 7B (VAMP7B, or VAMP721). Required for cell plate formation.VAMP721 interacts with KAT1 and KC1 K+ channels, affects channel gating and suppresses the K+ current within the physiological voltage range. Post-transcriptionally regulated by CRT1/2 under ER stress.	AT1G04750	1.37445	0.770841	-0.375495	0.00024916	0.915696	-0.12706	0.456619	0.976119	-0.0348709	0.820911
VESICLE-ASSOCIATED MEMBRANE PROTEIN 726 (VAMP726)	member of Synaptobrevin -like protein family	AT1G04760	42.8399	1.03297	0.0467952	0.944144	0.98267	-0.025221	1	0.853539	-0.228471	0.721916
SULFUR DEFICIENCY INDUCED 2 (SDI2)	SDI2 is a member of a small family of TPR proteins in Arabidopsis. Like SDI1 it is induced by low sulfer and appears to play a role in negative regulation of glucosinolate biosynthesis.	AT1G04770	1.40853	0.958411	-0.0612835	0.809319	0.947271	-0.0781513	0.845863	0.903597	-0.146249	0.541428
	Ankyrin repeat family protein;(source:Araport11)	AT1G04780	13.4701	1.02769	0.0394061	0.791856	0.959325	-0.0599082	0.794537	1.3544	0.437649	3.78e-05
	RING/U-box superfamily protein;(source:Araport11)	AT1G04790	17.9795	0.862568	-0.21329	0.0870543	0.923843	-0.11428	0.585382	0.865107	-0.209049	0.10394
	glycine-rich protein;(source:Araport11)	AT1G04800	9.18046	1.10976	0.15025	0.47867	1.42438	0.510337	0.012631	1.23776	0.307737	0.110873
	26S proteasome regulatory complex, non-ATPase subcomplex, Rpn2/Psmd1 subunit;(source:Araport11)	AT1G04810	57.0819	0.93934	-0.0902805	0.409285	1.00893	0.0128196	0.952506	0.935746	-0.0958113	0.394469
TUBULIN ALPHA-4 CHAIN (TUA4)	Encodes an alpha tubulin isoform that is expressed in roots, leaves and flowers.	AT1G04820	13.2499	0.813724	-0.297389	0.0291624	0.949296	-0.0750705	0.776369	0.755622	-0.404264	0.0026685
	Ypt/Rab-GAP domain of gyp1p superfamily protein;(source:Araport11)	AT1G04830	235.985	0.788823	-0.342227	0.0672501	0.793905	-0.332962	0.182958	0.841216	-0.249452	0.219459
	Tetratricopeptide repeat (TPR)-like superfamily protein;(source:Araport11)	AT1G04840	7.3968	1.04111	0.0581236	0.933614	0.893141	-0.16304	1	1.06108	0.0855338	0.909176
	ubiquitin-associated (UBA)/TS-N domain-containing protein;(source:Araport11)	AT1G04850	0.971971	0.823243	-0.280609	0.00729321	0.893431	-0.162571	0.294984	0.798281	-0.325031	0.00214002
UBIQUITIN-SPECIFIC PROTEASE 2 (UBP2)	Encodes a ubiquitin-specific protease.	AT1G04860	26.7798	1.14327	0.193162	0.129986	1.11951	0.162873	0.377646	1.11898	0.162188	0.232769
PROTEIN ARGININE METHYLTRANSFERASE 10 (PRMT10)	Encodes a type I protein arginine methyltransferase based on the At1g04870.2 gene model. PRMT10 can catalyze the asymmetric dimethylation of arginine 3 on histone 4 and can also methylate myelin basic protein in vitro. Mutants lacking PRMT10 flower late due to defects in the autonomous pathway and they have elevated levels of FLC transcripts.	AT1G04870	10.6237	0.784755	-0.349686	0.0218293	0.908309	-0.138745	0.59907	0.851704	-0.231576	0.165811
	NADH dehydrogenase ubiquinone complex I, assembly factor-like protein (DUF185);(source:Araport11)	AT1G04900	14.2188	0.938114	-0.0921647	0.694804	0.941947	-0.0862819	0.827246	0.828058	-0.272197	0.187791
	O-fucosyltransferase family protein;(source:Araport11)	AT1G04910	3.938	0.901727	-0.149238	0.276578	0.98897	-0.0160013	0.954639	0.993409	-0.00954089	0.962879
SUCROSE PHOSPHATE SYNTHASE 3F (SPS3F)	Encodes a sucrose-phosphate synthase whose activity is stimulated by Glc-6-P and inhibited by Pi.	AT1G04920	11.7808	1.05761	0.0808096	0.862189	1.27569	0.351279	1	0.90592	-0.142544	0.764669
	hydroxyproline-rich glycoprotein family protein;(source:Araport11)	AT1G04930	0.987057	0.787855	-0.343998	0.33329	1.06921	0.0965504	0.888616	1.087	0.120351	0.774634
	HIT-type Zinc finger family protein;(source:Araport11)	AT1G04945	1.48885	0.886027	-0.174577	0.545505	0.922047	-0.117088	0.815076	1.04985	0.0701823	0.837138
TATA BOX ASSOCIATED FACTOR II 59 (TAFII59)	Encodes one of two Arabidopsis proteins with significant similarity to the histone fold TBP-associated factor TAF6. Mutants are embryo lethal and transmission of the mutant allele through the male gametophyte is significantly reduced. This is due to reduced pollen tube growth of the mutant.	AT1G04950	2.44888	0.731189	-0.451684	0.000592695	0.857734	-0.221398	0.264686	0.882335	-0.180601	0.238832
	golgin family A protein (DUF1664);(source:Araport11)	AT1G04960	6.98907	0.944096	-0.0829943	0.63563	0.931455	-0.102442	0.705461	1.00639	0.0091889	0.969104
(LBR-1)	Encodes one of the two LBP/BPI related proteins (AT1G04970/LBR-1, AT3G20270/LBR-2) that bind to LPS directly and regulate PR1 expression. Putative BPI/LBP family protein.	AT1G04970	7.60062	1.22781	0.296086	0.0413504	1.07758	0.107799	0.692676	1.23278	0.301913	0.0429899
PDI-LIKE 2-2 (PDIL2-2)	Encodes a protein disulfide isomerase-like (PDIL) protein, a member of a multigene family within the thioredoxin (TRX) superfamily. Transcript levels for this gene are up-regulated in response to three different chemical inducers of ER stress (dithiothreitol, beta-mercaptoethanol, and tunicamycin). AtIRE1-2 does not appear to be required for this response, but the atbzip60 mutant has a diminished…	AT1G04980	11.03	1.15753	0.211053	0.668847	1.22959	0.298174	0.67466	1.60125	0.679201	0.104275
	triacylglycerol lipase-like protein;(source:Araport11)	AT1G04985	5.15521	0.821831	-0.283087	0.0265622	0.915008	-0.128144	0.550461	0.849557	-0.235217	0.0812123
	Zinc finger C-x8-C-x5-C-x3-H type family protein;(source:Araport11)	AT1G04990	16.7816	0.960505	-0.0581355	0.787489	1.05563	0.0781049	0.814038	1.02305	0.0328803	0.892661
PLANT AND FUNGI ATYPICAL DUAL-SPECI&#64257;CITY PHOSPHATASE 1 (PFA-DSP1)	Encodes an atypical dual-speci&#64257;city phosphatase.	AT1G05000	19.4608	2.50409	1.32429	0.0136214	1.83377	0.87481	1	2.21275	1.14584	0.0443726
ETHYLENE-FORMING ENZYME (EFE)	Encodes 1-aminocyclopropane-1-carboxylate oxidase	AT1G05010	0.455963	0.823269	-0.280565	0.397401	0.967168	-0.048162	0.941598	1.37702	0.461551	0.141188
ANTH PROTEIN 180 (AP180)	ENTH/ANTH/VHS superfamily protein;(source:Araport11)	AT1G05020	208.165	0.781365	-0.355931	0.694324	1.21405	0.279822	1	1.88452	0.914198	0.205412
	Major facilitator superfamily protein;(source:Araport11)	AT1G05030	0.31393	1.05445	0.076488	0.685229	1.07007	0.0977069	0.734866	1.04768	0.0672031	0.73961
GENERAL TRANSCRIPTION FACTOR II H2 (GTF2H2)	Member of transcription factor TFIIH complex. Involved in transcription and DNA repair and interacts with AtXPD.	AT1G05055	6.12326	0.960642	-0.0579293	0.814011	1.00655	0.00942027	0.983123	0.850838	-0.233043	0.274775
	coiled-coil protein;(source:Araport11)	AT1G05060	5.3644	0.820259	-0.285848	0.0576444	0.860906	-0.216073	0.331581	0.930924	-0.103265	0.576038
CLAVATA3/ESR-RELATED 20 (CLE20)	Member of a large family of putative ligands homologous to the Clavata3 gene. Consists of a single exon.	AT1G05065	13.3218	0.835593	-0.259128	0.780513	0.786105	-0.347205	1	0.931507	-0.102362	0.924291
(ELMO2)	transmembrane protein, putative (DUF1068);(source:Araport11)	AT1G05070	4.28589	0.767023	-0.382658	0.00739651	0.844093	-0.244527	0.244107	0.812476	-0.299602	0.0476602
	dentin sialophosphoprotein-like protein;(source:Araport11)	AT1G05090	13.475	0.777778	-0.36257	0.49129	1.13367	0.180997	1	1.0633	0.0885542	0.88856
MITOGEN-ACTIVATED PROTEIN KINASE KINASE KINASE 18 (MAPKKK18)	member of MEKK subfamily. Negatively regulated by RGLG1 and RGLG2; involved in drought stress tolerance.	AT1G05100	0.775515	1.60331	0.681055	0.522732	1.06198	0.0867587	1	1.32359	0.404458	0.740871
	Helicase protein with RING/U-box domain-containing protein;(source:Araport11)	AT1G05120	0.737589	0.938708	-0.0912515	0.549389	0.898691	-0.154103	0.450399	0.969861	-0.0441507	0.804336
	Peptidase M50 family protein;(source:Araport11)	AT1G05140	6.82945	1.50399	0.588794	2.77e-05	1.16559	0.221066	0.32012	0.972436	-0.040325	0.857765
	Calcium-binding tetratricopeptide family protein;(source:Araport11)	AT1G05150	47.8659	1.07575	0.105349	0.494054	1.07457	0.103756	0.661921	1.03603	0.0510723	0.778273
CYTOCHROME P450, FAMILY 88, SUBFAMILY A, POLYPEPTIDE 3 (CYP88A3)	Encodes an ent-kaurenoic acid hydroxylase, a member of the CYP88A cytochrome p450 family.	AT1G05160	14.3232	1.14645	0.197172	0.29171	1.1225	0.166716	0.561997	1.09319	0.128544	0.541061
	Galactosyltransferase family protein;(source:Araport11)	AT1G05170	4.61945	1.28596	0.362843	0.0423098	1.14634	0.197031	0.499485	1.28005	0.356199	0.0542438
AUXIN RESISTANT 1 (AXR1)	Encodes a subunit of the RUB1 activating enzyme that regulates the protein degradation activity of Skp1-Cullin-Fbox complexes, primarily, but not exclusively, affecting auxin responses. Acts alongside AS1 to exclude BP expression from leaves. Promotes degradation of the cytokinin response repressor ARR5. Affects expression of key DNA repair and meiotic genes, signifcant role in DNA repair.	AT1G05180	5.36513	0.968469	-0.0462216	0.818192	0.911024	-0.134439	0.612832	1.07382	0.102755	0.59275
EMBRYO DEFECTIVE 2394 (emb2394)	Encodes the plastid 50S ribosomal protein L6.	AT1G05190	10.6295	1.04324	0.0610696	0.701492	1.05826	0.0816935	0.724459	0.795857	-0.329419	0.00910176
GLUTAMATE RECEPTOR 3.4 (GLR3.4)	Encodes a putative glutamate receptor GLR3 with dual localization in plastid and plasma membrane.	AT1G05200	294.673	1.34405	0.426587	2.78e-05	1.24926	0.32107	0.0119939	1.25659	0.32952	0.00240587
	hexokinase-1 protein;(source:Araport11)	AT1G05205	11.9993	0.727768	-0.45845	0.0217625	0.869465	-0.201801	0.54773	0.652035	-0.616979	0.00198345
	Transmembrane protein 97, Putative;(source:Araport11)	AT1G05210	11.1927	0.578992	-0.788384	0.0208601	0.93078	-0.103489	1	0.564612	-0.824667	0.0182583
HOMEODOMAIN GLABROUS 2 (HDG2)	Encodes a homeobox-leucine zipper family protein belonging to the HD-ZIP IV family. Mutants have trichomes that appear glass-like under a dissecting microscope as compared to the wild-type trichomes. The mutations do not affect trichome growth or branch number.	AT1G05230	3.87524	1.10533	0.144473	0.46233	1.19462	0.256556	0.287352	0.964435	-0.0522441	0.829029
	TraB family protein;(source:Araport11)	AT1G05270	4.60598	0.92229	-0.116707	0.397045	1.01677	0.0239865	0.932597	0.907109	-0.140653	0.308855
ZINC TRANSPORTER 5 PRECURSOR (ZIP5)	member of Fe(II) transporter isolog family	AT1G05300	11.7143	1.01745	0.0249601	0.943575	1.19544	0.257538	0.525994	1.0326	0.0462804	0.901161
	Pectin lyase-like superfamily protein;(source:Araport11)	AT1G05310	2.65748	0.815873	-0.293583	0.382337	1.05448	0.0765334	0.907309	0.946922	-0.0786823	0.851697
PICC-LIKE (PICL)	myosin heavy chain, embryonic smooth protein;(source:Araport11)	AT1G05320	2.8266	1.59959	0.677702	2.34e-08	1.44128	0.527349	0.000230648	1.29879	0.37717	0.00536839
CYSTEINE-RICH TRANSMEMBRANE MODULE 1 (ATHCYSTM1)	cysteine-rich TM module stress tolerance protein;(source:Araport11)	AT1G05340	7.14282	0.776735	-0.364505	0.628925	0.684036	-0.547855	1	1.14196	0.191512	0.823154
	NAD(P)-binding Rossmann-fold superfamily protein;(source:Araport11)	AT1G05350	2.78795	0.832944	-0.263708	0.254392	0.914377	-0.129139	0.74611	0.984811	-0.0220809	0.948074
KILLING ME SLOWLY 2 (KMS2)	KMS2 encode a endoplasmic reticulum protein involved in the early secretory pathway.	AT1G05360	10.2091	1.35083	0.433847	0.0249351	1.10281	0.141186	0.70846	1.13794	0.186428	0.429245
	Sec14p-like phosphatidylinositol transfer family protein;(source:Araport11)	AT1G05370	4.09322	0.834896	-0.260332	0.75515	0.580261	-0.785225	1	0.629839	-0.666945	0.390227
	Acyl-CoA N-acyltransferase with RING/FYVE/PHD-type zinc finger protein;(source:Araport11)	AT1G05380	0.534711	1.05653	0.0793324	0.563101	0.948767	-0.075875	0.728694	1.21703	0.283361	0.0124027
LOW PSII ACCUMULATION 19 (LPA19)	Encodes a Psb27 homolog involved in photosystem II biogenesis.	AT1G05385	8.57222	1.62449	0.699988	3.53e-06	1.40885	0.494518	0.00982755	1.14545	0.195917	0.312977
	hypothetical protein;(source:Araport11)	AT1G05400	16.369	0.537089	-0.896767	0.301663	1.06983	0.0973771	1	0.450811	-1.14941	0.191554
	CDPK adapter, putative (DUF1423);(source:Araport11)	AT1G05410	0.696874	0.663586	-0.591644	6.19e-05	0.810666	-0.302821	0.156387	0.819003	-0.288058	0.0761431
OVATE FAMILY PROTEIN 12 (OFP12)	ovate family protein 12;(source:Araport11)	AT1G05420	7.27931	0.613755	-0.704266	0.294127	0.584528	-0.774657	1	0.672254	-0.572921	0.419662
	Hypothetical protein, expression induced by Al.	AT1G05430	2.34299	0.888081	-0.171236	0.249249	0.873622	-0.194919	0.343199	0.791216	-0.337856	0.0141833
	C-8 sterol isomerase;(source:Araport11)	AT1G05440	17.0913	1.29224	0.369878	0.573272	0.931004	-0.103141	1	1.39849	0.483869	0.454566
SILENCING DEFECTIVE (SDE3)	Encodes a protein with similarity to RNA helicases. Mutants are defective in post-transcriptional gene silencing.	AT1G05460	0.590907	0.92366	-0.114567	0.54115	0.9869	-0.0190236	0.958175	0.860963	-0.215977	0.217388
COTYLEDON VASCULAR PATTERN 2 (CVP2)	Encodes an inositol polyphosphate 5' phosphatase (5PTase) that is required for the proper recruitment of cells into developing vascular tissue in leaves and cotyledons. It is most similar to Type I 5PTases that are known to cleave a phosphate from IP3 or IP4. cvp2 mutants have elevated levels of IP3 and are hypersensitive to ABA in seed germination assays.	AT1G05470	5.25877	0.863571	-0.211613	0.331223	0.952577	-0.0700919	0.867744	0.798354	-0.3249	0.121091
CHROMATIN REMODELING 31 (chr31)	Involved in gene silencing. Locus-specific regulator of 24nt-siRNA expression, works together with CLSY1-4 as the master regulators of essentially all Pol-IV-dependent 24nt-siRNAs.	AT1G05490	3.11685	0.741049	-0.432358	0.494054	0.882355	-0.180568	1	0.580589	-0.784412	0.199316
(NTMC2T2.1)	Encodes a endomembrane-localized synaptotagmin. Synaptotagmin family proteins are calcium sensors that regulate exocytosis in mammalian cells.	AT1G05500	0.321128	1.02983	0.042403	0.760711	1.08507	0.117788	0.498147	1.03346	0.0474846	0.742869
(ATSEC23B)	Sec23/Sec24 protein transport family protein;(source:Araport11)	AT1G05520	11.4355	1.26495	0.339077	0.00355288	1.23995	0.310286	0.0342396	1.30726	0.38655	0.00101124
DUF295 ORGANELLAR A 1 (ATDOA1)	hypothetical protein (DUF295);(source:Araport11)	AT1G05540	8.80253	1.46298	0.548909	0.12759	1.57531	0.655631	0.148892	0.821783	-0.283171	0.519793
UDP-GLUCOSYLTRANSFERASE 75B1 (UGT75B1)	A UDP-glucose transferase localized in the phragmoplast. It has been co-purified with the callose synthase complex and may transfer UDP-glucose from sucrose synthase to the callose synthase and thus help form a substrate channel for the synthesis of callose at the forming cell plate. Induced by salicylic acid. Independent of NPR1 for their induction by salicylic acid. UGT1 encodes a protein with …	AT1G05560	3.40013	1.16302	0.21787	0.648195	1.0893	0.123401	0.882211	1.83093	0.872579	0.0226773
CALLOSE SYNTHASE 1 (CALS1)	Encodes a callose synthase 1 catalytic subunit . Member of Glycosyltransferase Family- 48.	AT1G05570	3.32143	1.10615	0.145553	0.466487	1.18631	0.246478	0.318891	1.291	0.368484	0.0360571
HYPOXIA RESPONSE UNKNOWN PROTEIN 17 (HUP17)	transmembrane protein;(source:Araport11)	AT1G05575	7.11095	1.19052	0.251594	0.692969	0.506805	-0.980496	1	1.80936	0.855483	0.0953956
BETA-HEXOSAMINIDASE 2 (HEXO2)	Encodes a protein with &#946;-hexosaminidase activity (the enzyme is active with p-nitrophenyl-&#946;-N-acetylglucosaminide as substrate but displayed only a minor activity toward p-nitrophenyl-&#946;-N-acetylgalactosaminide). Chitotriose-PA was digested almost completely overnight by a 50% ammonium sulfate fraction of a supernatant yeast expressing AtHEX3.	AT1G05590	2.56772	1.03194	0.0453531	0.830608	1.00402	0.00579072	0.98729	0.916371	-0.125996	0.528014
EMBRYO DEFECTIVE 3101 (EMB3101)	Tetratricopeptide repeat (TPR)-like superfamily protein;(source:Araport11)	AT1G05600	6.56228	0.928024	-0.107767	0.7187	0.848835	-0.236443	0.561213	0.924075	-0.113918	0.716761
URIDINE-RIBOHYDROLASE 2 (URH2)	Encodes a cytosolic inosine nucleoside hydrolase. It forms a heterocomplex with NSH1 with almost two orders of magnitude higher catalytic efficiency for xanthosine hydrolysis than observed for NSH1 alone. Transcript levels for this gene are elevated in older leaves suggesting that it may play a role in purine catabolism during senescence.	AT1G05620	4.49155	0.784971	-0.349289	0.0731004	0.854863	-0.226235	0.452496	0.755073	-0.405313	0.039308
INOSITOL-POLYPHOSPHATE 5-PHOSPHATASE 13 (5PTASE13)	Encodes an inositol polyphosphate 5-phosphatase with phosphatase activity toward only Ins(1,4,5)P3. Induced in response to ABA and wounding treatments. Expressed in young seedlings and flowers, while no transcripts were detectable in maturated roots, stems, and rosette leaves Modulates the development of cotyledon veins through its regulation of auxin homeostasis. Involved in blue light light?sti…	AT1G05630	7.38637	0.815745	-0.29381	0.227378	0.995068	-0.00713241	0.988646	1.07848	0.108998	0.713683
	Ankyrin repeat family protein;(source:Araport11)	AT1G05640	6.44955	1.08046	0.11165	0.770409	0.982804	-0.025025	1	0.859778	-0.217964	0.562903
	Pentatricopeptide repeat (PPR-like) superfamily protein;(source:Araport11)	AT1G05670	2.16606	1.60587	0.683356	0.000531361	1.24126	0.311804	0.339806	1.35928	0.442842	0.0437248
	UDP-Glycosyltransferase superfamily protein;(source:Araport11)	AT1G05675	2.11521	0.845549	-0.242039	0.768248	0.708471	-0.497219	1	2.89093	1.53153	0.0117402
URIDINE DIPHOSPHATE GLYCOSYLTRANSFERASE 74E2 (UGT74E2)	Encodes a UDP-glucosyltransferase, UGT74E2, that acts on IBA (indole-3-butyric acid) and affects auxin homeostasis. The transcript and protein levels of this enzyme are strongly induced by H2O2 and may allow integration of ROS (reactive oxygen species) and auxin signaling. This enzyme can also transfer glycosyl groups to several compounds related to the explosive TNT when this synthetic compound …	AT1G05680	1.41839	1.05582	0.0783695	0.911382	1.27872	0.354705	1	0.749902	-0.415225	0.515324
BTB AND TAZ DOMAIN PROTEIN 3 (bt3)	BTB and TAZ domain protein. Acts redunantly with BT1 and BT2 during female gametophyte development. Acts with BT2 during male gametophyte development.	AT1G05690	2.77536	1.51411	0.598473	0.0806146	0.965417	-0.0507756	0.948195	1.13102	0.177625	0.693957
	basic helix-loop-helix (bHLH) DNA-binding superfamily protein;(source:Araport11)	AT1G05710	1.8013	1.12413	0.168805	0.693752	0.932284	-0.101159	1	0.937946	-0.0924239	0.853414
	selenoprotein family protein;(source:Araport11)	AT1G05720	1.70933	0.974206	-0.0377019	0.869473	1.05206	0.0732205	0.837318	1.07884	0.109479	0.609594
	FAM136A-like protein (DUF842);(source:Araport11)	AT1G05730	11.3649	0.937679	-0.092834	0.902241	1.19336	0.255032	1	1.18813	0.248698	0.728221
PIGMENT DEFECTIVE 247 (PDE247)	Encodes a pentatricopeptide repeat protein required for editing of rpoA and clpP chloroplast transcripts.	AT1G05750	0.757394	0.89781	-0.155519	0.586713	0.916922	-0.125129	0.794643	0.982723	-0.0251432	0.946613
	Mannose-binding lectin superfamily protein;(source:Araport11)	AT1G05770	2.55563	0.687461	-0.54065	0.573272	1.64953	0.722058	1	1.44209	0.528163	0.557489
	Vacuolar ATPase assembly integral membrane protein VMA21-like domain-containing protein;(source:Araport11)	AT1G05780	0.682632	1.77665	0.829157	0.000835492	1.08326	0.115376	0.845501	1.51572	0.600006	0.0271507
	Got1/Sft2-like vescicle transport protein family;(source:Araport11)	AT1G05785	2.44644	1.16779	0.223782	0.465927	1.04082	0.0577137	0.926928	1.36072	0.444369	0.106483
	lipase class 3 family protein;(source:Araport11)	AT1G05790	2.19951	0.938418	-0.0916971	0.586301	1.05703	0.0800105	0.766963	0.959626	-0.0594564	0.751568
ABA-RESPONSIVE KINASE SUBSTRATE 2 (AKS2)	basic helix-loop-helix (bHLH) DNA-binding superfamily protein;(source:Araport11)	AT1G05805	6.75593	0.628513	-0.669986	4.74e-07	0.834627	-0.260797	0.183052	0.809011	-0.305768	0.0401974
RAB GTPASE HOMOLOG A5E (RABA5E)	Rab GTPase-like A5A protein;(source:Araport11)	AT1G05810	15.9677	0.763268	-0.389739	0.143904	0.95517	-0.0661701	0.906637	0.965829	-0.0501599	0.891076
SIGNAL PEPTIDE PEPTIDASE-LIKE 5 (SPPL5)	SIGNAL PEPTIDE PEPTIDASE-LIKE 5;(source:Araport11)	AT1G05820	7.31842	1.46982	0.555642	0.319896	1.56073	0.642219	1	1.41763	0.503483	0.394354
ARABIDOPSIS TRITHORAX 2 (ATX2)	Encodes a homolog of trithorax, a histone-lysine N-methyltransferase. Paralog of ATX1. Unlike ATX1 which is involved in trimethylating of histone H3-mysine 4, ATX2 is involved in dimethylating of histone H3-lysine 4. ATX1 and ATX2 influence the expression of largely nonoverlapping gene sets. The expression pattern of ATX2 is also different from that of ATX1.	AT1G05830	0.305687	0.860376	-0.216961	0.0594329	0.919117	-0.121679	0.509609	0.968598	-0.0460305	0.764936
	PhD finger protein.	AT1G05835	6.52372	0.538787	-0.892213	0.0057927	0.756603	-0.402391	0.429174	0.598505	-0.740565	0.0285895
	Eukaryotic aspartyl protease family protein;(source:Araport11)	AT1G05840	12.8427	0.714382	-0.485233	0.000128813	0.812196	-0.3001	0.0861418	1.05047	0.0710415	0.68106
POM-POM1 (POM1)	Encodes an endo chitinase-like protein AtCTL1. Essential for tolerance to heat, salt and drought stresses. Also involved in root hair development, cell expansion and response to cytokinin. Allelic to erh2. 11 alleles described in Hauser (1995). Mutant is defective in acquired thermotolerance, appears semidwarf throughout its life cycle and has extra lateral branches. There are two EMS alleles. Ex…	AT1G05850	8.99967	0.801243	-0.319689	0.000457143	0.954569	-0.0670789	0.706953	0.784147	-0.350805	0.000175019
	INO80 complex subunit D-like protein;(source:Araport11)	AT1G05860	313.771	1.30266	0.381459	0.0840358	1.01706	0.0244104	0.962345	1.05252	0.0738427	0.810848
	hypothetical protein (DUF1685);(source:Araport11)	AT1G05870	4.68393	1.05027	0.0707637	0.820617	1.04855	0.0683995	0.894868	0.862107	-0.214061	0.45446
ARIADNE 5 (ARI5)	RING/U-box superfamily protein;(source:Araport11)	AT1G05890	14.6589	0.787439	-0.34476	0.0111847	0.85196	-0.231142	0.22849	0.990851	-0.0132594	0.953676
ENDONUCLEASE III 2 (NTH2)	endonuclease III 2;(source:Araport11)	AT1G05900	14.6286	1.27495	0.350441	0.0396047	1.20602	0.270254	0.274446	1.14443	0.194628	0.322943
BROMODOMAIN AND ATPASE DOMAIN-CONTAINING PROTEIN 1 (BRAT1)	Encodes an acetylated histone-binding protein BRAT1. BRAT1 forms a complex with BRP1 to prevent transcriptional silencing.	AT1G05910	5.30142	1.0339	0.0480912	0.755229	1.11781	0.160671	0.369793	1.00745	0.0107146	0.956452
CATIONIC AMINO ACID TRANSPORTER 9 (CAT9)	Encodes a member of the cationic amino acid transporter (CAT) subfamily of amino acid polyamine choline transporters.	AT1G05940	6.1373	1.16649	0.22217	0.127952	1.08646	0.119636	0.627799	1.10237	0.14061	0.393323
	hypothetical protein;(source:Araport11)	AT1G05950	13.9398	1.11387	0.155583	0.716495	0.970983	-0.0424824	0.956689	1.10299	0.141423	0.758123
	ARM repeat superfamily protein;(source:Araport11)	AT1G05960	1.88366	1.10207	0.140216	0.290039	1.05069	0.0713429	0.759578	1.30658	0.385798	0.000824655
ASI1-IMMUNOPRECIPITATED PROTEIN 1 (AIPP1)	Anti-silencing factor. Forms a complex with ASI1-EDM2 that is required for expression of some nonintronic HC-TRE genes	AT1G05970	8.16326	0.528175	-0.920912	5.85e-05	0.598462	-0.74067	0.0105552	0.69442	-0.526119	0.0291708
(UGT89C1)	encodes a flavonol-7-O-rhamnosyltransferase involved in the formation of rhamnosylated flavonols	AT1G06000	6.43151	1.91144	0.934661	8.27e-05	1.82819	0.870416	0.00162402	0.920502	-0.119507	0.736538
	basic leucine zipper/W2 domain protein;(source:Araport11)	AT1G06010	8.44357	1.07879	0.109415	0.680155	0.864588	-0.209915	0.579431	1.09566	0.131796	0.627395
SALT TOLERANCE (STO)	Encodes salt tolerance protein (STO) which confers salt tolerance to yeast cells. Fully complements calcineurin deficient yeast but does not encode a phosphoprotein phosphatase. Sequence has similarities to CONSTANS. STO co-localizes with COP1 and plays a role in light signaling.STO transcript levels are regulated by photoperiod and phtyohormones. STO competes with FLC in the regulation of floral…	AT1G06040	6.39346	0.648877	-0.623983	8.52e-10	0.703069	-0.508261	9.61e-06	0.988119	-0.0172433	0.920401
	ENHANCED DISEASE RESISTANCE-like protein (DUF1336);(source:Araport11)	AT1G06050	71.9356	1.24412	0.315122	0.358281	1.2238	0.291369	0.578517	1.62113	0.697001	0.021058
	LisH and RanBPM domains containing protein;(source:Araport11)	AT1G06060	2.29829	0.855004	-0.225996	0.149094	0.823318	-0.280478	0.170609	0.876184	-0.190694	0.249829
BASIC LEUCINE-ZIPPER 69 (BZIP69)	Basic-leucine zipper (bZIP) transcription factor family protein;(source:Araport11)	AT1G06070	11.7838	0.939836	-0.0895189	0.714593	0.953932	-0.068042	0.870886	1.15962	0.213655	0.328427
DELTA 9 DESATURASE 1 (ADS1)	Encodes a protein homologous to delta 9 acyl-lipid desaturases of cyanobacteria and acyl-CoA desaturases of yeast and mammals. expression down-regulated by cold temperature. It is involved in the desaturation of VLCFAs to make monounsaturated VLCFAs.	AT1G06080	6.19335	0.370317	-1.43317	0.000133373	0.590253	-0.760596	0.142412	0.647529	-0.626983	0.137929
ACYL-LIPID DESATURASE 1.2 (ADS1.2)	Membrane bound acyl-lipid desaturases which can perform &#916;9 desaturation.	AT1G06090	4.25593	0.295996	-1.75635	0.0164788	0.77864	-0.360972	1	0.539699	-0.889772	0.222563
(ADS1.3)	Fatty acid desaturase family protein;(source:Araport11)	AT1G06100	0.629965	0.954957	-0.0664928	0.936274	1.32537	0.406392	1	0.89444	-0.160944	0.850338
SKP1/ASK-INTERACTING PROTEIN 16 (SKIP16)	SKP1/ASK-interacting protein 16;(source:Araport11)	AT1G06110	2.2122	0.670746	-0.576162	0.00307868	0.809961	-0.304076	0.293887	0.789303	-0.34135	0.114286
GLYOXALASE 2-4 (GLX2-4)	glyoxalase 2-4;(source:Araport11)	AT1G06130	22.0584	1.00658	0.00946219	0.973897	0.980475	-0.0284473	0.950386	1.2516	0.323771	0.140788
MITOCHONDRIAL EDITING FACTOR 3 (MEF3)	Encodes MEF3 (mitochondrial editing factor 3), a PPR (pentatricopeptide repeat) protein of the E domain subclass. Functions in mitochondrial RNA editing.	AT1G06140	9.98782	1.17903	0.237603	0.710186	0.905237	-0.143633	1	1.19986	0.262865	0.691787
EMBRYO DEFECTIVE 1444 (EMB1444)	Encodes a LHW-like protein with 79% amino acid identity to LHW.	AT1G06150	0.925573	1.04641	0.0654506	0.889827	1.04591	0.0647608	1	1.02842	0.040424	0.940509
OCTADECANOID-RESPONSIVE ARABIDOPSIS AP2/ERF 59 (ORA59)	encodes a member of the ERF (ethylene response factor) subfamily B-3 of ERF/AP2 transcription factor family. The protein contains one AP2 domain. There are 18 members in this subfamily including ATERF-1, ATERF-2, AND ATERF-5.	AT1G06160	0.541983	1.49268	0.577907	0.420481	1.59475	0.67333	0.499067	3.41169	1.77049	0.00314529
MYB DOMAIN PROTEIN 13 (MYB13)	member of MYB3R- and R2R3- type MYB- encoding genes	AT1G06180	2.21378	0.88956	-0.168837	0.72214	0.713544	-0.486925	1	1.24128	0.311824	0.480316
RHO-N 1 (RHON1)	Encodes a novel ribonucleic acid-binding protein that interacts with the endonuclease RNase E and supports its function in processing plastid ribonucleic acids.	AT1G06190	2.39747	1.00704	0.010128	0.955707	1.02643	0.0376297	0.894316	0.809744	-0.304462	0.0215863
	Peptidase S24/S26A/S26B/S26C family protein;(source:Araport11)	AT1G06200	52.7944	0.750852	-0.4134	1.74e-05	0.837921	-0.255114	0.0494662	0.847307	-0.239043	0.0226354
TOM1-LIKE 2 (TOL2)	Encodes a member of the Arabidopsis TOL (TOM1-LIKE) family of ubiquitin binding proteins that acts redundantly in the recognition and further endocytic sorting of a PIN-FORMED (PIN)-type auxin carrier protein at the plasma membrane, modulating dynamic auxin distribution and associated growth responses.	AT1G06210	19.5994	0.865567	-0.208283	0.151419	0.881342	-0.182225	0.384856	0.954875	-0.0666155	0.71415
MATERNAL EFFECT EMBRYO ARREST 5 (MEE5)	Encodes a protein with similarity to splicing factor Snu114. Snu114 is thought to be involved in activation of the splicosome. Loss of GFA1 function results in reduced female fertility. Approximately 50% of ovules abort due to defects in the female gametophyte. In mutant gametophytes antipodal cells express egg cell markers suggesting a defect in specification of cell fate.GFA1 is also required t…	AT1G06220	17.372	0.909302	-0.137168	0.206905	0.977942	-0.0321798	0.882177	0.836907	-0.25686	0.0111902
GLOBAL TRANSCRIPTION FACTOR GROUP E4 (GTE4)	This gene is predicted to encode a bromodomain-containing protein. Plant lines expressing RNAi constructs targeted against GTE4 show some resistance to agrobacterium-mediated root transformation.	AT1G06230	19.1473	1.01849	0.0264274	0.871368	0.961809	-0.0561783	0.82228	1.04289	0.0605819	0.704832
	diiron containing four-helix bundle family ferritin protein, putative (Protein of unknown function DUF455);(source:Araport11)	AT1G06240	18.8822	1.32661	0.407749	0.0919954	1.23463	0.304074	0.394402	0.855947	-0.224406	0.433801
	alpha/beta-Hydrolases superfamily protein;(source:Araport11)	AT1G06250	7.33987	0.856414	-0.22362	0.67387	0.902912	-0.147343	1	0.747419	-0.420011	0.408691
	Natural antisense transcript overlaps with AT1G06260;(source:Araport11)	AT1G06265	1.67141	1.12584	0.171	0.66444	1.12769	0.173365	1	1.07064	0.0984677	0.826999
	Pentatricopeptide repeat (PPR) superfamily protein;(source:Araport11)	AT1G06270	1.49441	1.04566	0.064416	0.871579	1.03982	0.0563385	0.935074	1.22586	0.293792	0.388883
ACYL-COA OXIDASE 3 (ACX3)	Encodes an acyl-CoA oxidase with specificity for medium chain fatty acids. The mRNA is cell-to-cell mobile.	AT1G06290	3.15491	0.992033	-0.0115394	0.940126	0.984137	-0.0230689	0.92549	0.928872	-0.106448	0.406227
DELTA 9 DESATURASE 4 (ADS4)	Fatty acid desaturase family protein;(source:Araport11)	AT1G06350	17.0302	0.731846	-0.450389	0.255545	0.97865	-0.0311353	1	0.77263	-0.372151	0.375877
(ADS4.2)	ADS4.2 has strong desaturase activity on acyl-CoA substrates longer than C32 and &#969;-7 product regio-specificity in yeast assays. It involves in characteristic (C33-C37) &#969;-7 monounsaturated alkene formation in cuticular wax of young rosette leaves.	AT1G06360	3.11161	1.208	0.272623	0.166823	1.52083	0.604863	0.00246353	1.0864	0.119557	0.617495
	Ribosomal protein L1p/L10e family;(source:Araport11)	AT1G06380	23.1859	0.827296	-0.273524	0.259936	1.06663	0.0930547	0.838432	0.957388	-0.0628243	0.840658
GSK3/SHAGGY-LIKE PROTEIN KINASE 1 (GSK1)	encodes a GSK3/shaggy-like protein kinase. Gene expression is induced by NaCl and ABA but not KCl, suggesting that this gene may be involved in response to osmotic stress. This protein can interact with the BZR1 protein involved in brassinosteroid-mediated signaling in a Y2H assay and promotes BZR1 phosphorylation in protoplasts.	AT1G06390	10.5787	0.826782	-0.274421	0.0110588	0.998419	-0.00228339	0.991667	0.937176	-0.0936087	0.483187
(ARA-2)	small GTP-binding protein (ara-2).RabGTPase functioning in anterograde trafficking from trans-Golgi network/early endosomal compartments to the plasma membrane as well as in responses to salinity stress.	AT1G06400	14.6789	0.74626	-0.422249	0.000455948	0.867023	-0.205858	0.255124	0.78189	-0.354963	0.00485735
TREHALOSE-PHOSPHATASE/SYNTHASE 7 (TPS7)	Encodes an enzyme putatively involved in trehalose biosynthesis. Though the protein has both trehalose-6-phosphate synthase (TPS)-like and trehalose-6-phosphate phosphatase (TPP)-like domains, neither activity has been detected in enzymatic assays nor has the protein been able to complement yeast TPS or TPP mutants.	AT1G06410	21.8828	0.954793	-0.0667407	0.543018	0.895396	-0.159403	0.208364	1.05908	0.082817	0.450202
	DNA ligase-like protein;(source:Araport11)	AT1G06420	28.049	0.634977	-0.655225	0.265242	0.69605	-0.522737	1	0.542894	-0.881258	0.130095
FTSH PROTEASE 8 (ftsh8)	encodes a FtsH protease that is localized to the chloroplast	AT1G06430	2.53968	1.03234	0.0459211	0.8477	0.980061	-0.0290562	0.942193	0.907926	-0.139354	0.529941
	Ubiquitin carboxyl-terminal hydrolase family protein;(source:Araport11)	AT1G06440	31.9203	1.41216	0.497901	0.303459	1.67186	0.741458	1	1.23692	0.306754	0.581594
CCR4-ASSOCIATED FACTOR 1G (CAF1G)	Deadenylase.	AT1G06450	1.29872	0.577716	-0.791567	0.0110721	0.623501	-0.681535	0.10827	0.738169	-0.437976	0.196227
ALPHA-CRYSTALLIN DOMAIN 32.1 (ACD32.1)	ACD32.1 encodes an alpha-crystallin domain containing protein with homology to small heat shock proteins.	AT1G06460	3.56062	0.792305	-0.335872	0.0155411	0.844195	-0.244352	0.196094	0.905651	-0.142973	0.391596
	Nucleotide/sugar transporter family protein;(source:Araport11)	AT1G06470	118.045	1.1988	0.26159	0.0623103	1.0598	0.0837882	0.758119	1.21016	0.275202	0.0554071
	transmembrane protein;(source:Araport11)	AT1G06475	8.13176	1.22915	0.297655	0.753588	1.0762	0.105941	1	1.06844	0.0955043	0.934762
CALLOSE SYNTHASE 7 (CalS7)	Encodes Callose Synthase 7 (CalS7), a phloem-specific callose synthase responsible for callose deposition in developing sieve elements during phloem formation and in mature phloem induced by wounding.	AT1G06490	1.44688	1.05879	0.0824102	0.805144	1.21851	0.285124	0.482143	1.33049	0.411954	0.115908
	hypothetical protein;(source:Araport11)	AT1G06500	0.518758	0.770384	-0.376351	0.0899222	0.724076	-0.465787	0.103106	0.750906	-0.413295	0.0671264
	forkhead-associated domain protein;(source:Araport11)	AT1G06510	10.4086	1.08154	0.11309	0.450922	0.934803	-0.0972665	0.696465	1.05627	0.0789836	0.636747
SMALL SUBUNIT OF SPT A (SSSPTA)	Encodes a 56-amino acid polypeptide with low but significant similarity to human small subunit of serine palmitoyltransferase that localizes to the ER and physically interacts with and greatly stimulates the activity of LCB1/LCB2 heterodimer ser palmitoyltransferase complex. Mutants have low pollen viability.	AT1G06515	17.0727	1.19625	0.25852	0.306032	1.04032	0.0570258	0.914872	1.4049	0.490466	0.0332107
GLYCEROL-3-PHOSPHATE SN-2-ACYLTRANSFERASE 1 (GPAT1)	sn-glycerol-3-phosphate 2-O-acyltransferase. Expressed in flower buds and siliques. Homozygous mutant plants are male sterile.	AT1G06520	5.9868	1.99182	0.994086	0.0694213	1.76087	0.81629	1	1.27404	0.349415	0.625164
PEROXISOMAL AND MITOCHONDRIAL DIVISION FACTOR 2 (PMD2)	Encodes PEROXISOMAL AND MITOCHONDRIAL DIVISION FACTOR2. Involved in mitochondrial morphogenesis.	AT1G06530	0.595836	0.875392	-0.191999	0.198093	0.98266	-0.0252353	0.935985	0.835819	-0.258737	0.0769581
	ATP-dependent caseinolytic (Clp) protease/crotonase family protein;(source:Araport11)	AT1G06550	73.8297	1.20187	0.26528	0.118671	1.16713	0.222971	0.358185	0.790611	-0.33896	0.0488368
(NOP2C)	NOL1/NOP2/sun family protein;(source:Araport11)	AT1G06560	10.9979	0.749858	-0.415312	0.00779686	0.826723	-0.274524	0.224063	0.787132	-0.345323	0.0351229
PHYTOENE DESATURATION 1 (PDS1)	Mutation of the PDS1 locus disrupts the activity of p-hydroxyphenylpyruvate dioxygenase (HPPDase), the first committed step in the synthesis of both plastoquinone and tocopherols in plants.	AT1G06570	4.74062	0.533132	-0.907436	5.63e-05	0.629321	-0.668133	0.0173845	1.05402	0.0758973	0.822034
PENTATRICOPEPTIDE REPEAT 1 (PPR1)	Pentatricopeptide repeat (PPR) superfamily protein;(source:Araport11)	AT1G06580	16.2943	1.67823	0.746943	0.0766873	1.42571	0.511682	1	1.88717	0.916225	0.027739
	anaphase-promoting complex subunit;(source:Araport11)	AT1G06590	0.82418	1.18487	0.244723	0.239406	1.1557	0.208772	0.508607	1.17458	0.232145	0.283025
	encodes a protein whose sequence is similar to a 2-oxoglutarate-dependent dioxygenase The mRNA is cell-to-cell mobile.	AT1G06620	1.22523	0.729945	-0.454141	0.280934	0.80898	-0.305824	0.654891	1.14021	0.189293	0.703013
	F-box/RNI-like superfamily protein;(source:Araport11)	AT1G06630	4.27309	1.24342	0.314316	0.0332336	0.852565	-0.230118	0.314569	1.39637	0.481686	0.000687785
	encodes a protein whose sequence is similar to a 2-oxoglutarate-dependent dioxygenase The mRNA is cell-to-cell mobile.	AT1G06640	5.98604	0.526836	-0.924573	1.62e-09	0.577059	-0.793209	2.95e-06	0.62331	-0.681978	2.78e-05
	2-oxoglutarate (2OG) and Fe(II)-dependent oxygenase superfamily protein;(source:Araport11)	AT1G06645	76.2632	1.40921	0.494884	0.0109208	1.31589	0.396034	0.131546	0.879051	-0.185981	0.448591
	encodes a protein whose sequence is similar to 2-oxoglutarate-dependent dioxygenase The mRNA is cell-to-cell mobile.	AT1G06650	12.484	1.14697	0.197827	0.132478	1.14348	0.193431	0.278572	1.02757	0.0392423	0.827059
JASON (JASON)	Encodes JASON. jason mutant produces diploid male gametes leading to triploid progeny. Diploid gametes in the jason mutant are generated by a defect in male meiosis II.	AT1G06660	42.0808	0.813483	-0.297816	0.664801	1.0077	0.0110684	1	0.80759	-0.308306	0.66668
NUCLEAR DEIH-BOXHELICASE (NIH)	nuclear DEIH-box helicase (NIH) encoding a putative RNA and/or DNA helicase homologous to a group of nucleic acid helicases from the DEAD/H family with nuclear DEIH-box helicase (NIH) distinct N- and C-terminal regions that differ from animal DEIH proteins The mRNA is cell-to-cell mobile.	AT1G06670	0.65919	1.13365	0.180971	0.0915103	1.07564	0.105191	0.544674	1.00908	0.0130449	0.937284
PHOTOSYSTEM II SUBUNIT P-1 (PSBP-1)	Encodes a 23 kD extrinsic protein that is part of photosystem II and participates in the regulation of oxygen evolution. Phosphorylation of this protein is dependent on calcium. In plsp1-1 mutant plastids, the nonmature form of the protein localizes in the stroma. The mRNA is cell-to-cell mobile.	AT1G06680	8.99348	0.782042	-0.354681	0.0219965	0.86889	-0.202755	0.380868	0.7231	-0.467734	0.00235074
	NAD(P)-linked oxidoreductase superfamily protein;(source:Araport11)	AT1G06690	2493.71	1.06174	0.0864304	0.654587	1.13031	0.176724	0.465371	0.690825	-0.533607	0.000446937
	Protein kinase superfamily protein;(source:Araport11)	AT1G06700	22.0472	0.920012	-0.120275	0.192943	1.00941	0.0135095	0.944122	0.941978	-0.0862355	0.393713
MITOCHONDRIAL STABILITY FACTOR 1 (MTSF1)	Tetratricopeptide repeat (TPR)-like superfamily protein;(source:Araport11)	AT1G06710	27.5318	1.34745	0.430227	0.0839944	1.18535	0.245308	0.550444	1.38353	0.468359	0.0641278
	P-loop containing nucleoside triphosphate hydrolases superfamily protein;(source:Araport11)	AT1G06720	2.28079	0.890674	-0.167031	0.282883	0.984737	-0.0221891	0.944013	0.891668	-0.165421	0.305523
	pfkB-like carbohydrate kinase family protein;(source:Araport11)	AT1G06730	9.59877	1.02835	0.0403357	0.85428	1.04884	0.0688003	0.84318	0.960918	-0.0575145	0.802691
	P-loop containing nucleoside triphosphate hydrolases superfamily protein;(source:Araport11)	AT1G06750	5.25208	1.22962	0.298217	0.685961	1.19668	0.259032	1	1.28905	0.366311	0.625666
HISTONE 1.1 (H1.1)	winged-helix DNA-binding transcription factor family protein;(source:Araport11)	AT1G06760	0.30481	0.700915	-0.512688	1.12e-10	0.890103	-0.167956	0.152356	0.718688	-0.476562	6e-09
DREB2A-INTERACTING PROTEIN 1 (DRIP1)	Encodes a C3HC4 RING-domain-containing ubiquitin E3 ligase capable of interacting with DREB2A. The DRIP1-GFP fusion protein is nuclear-localized. DRIP1 seems to be involved in regulating stress-related transcriptional changes and drought tolerance.	AT1G06770	155.099	0.953855	-0.0681581	0.79383	1.15702	0.210418	0.511694	1.14036	0.189489	0.410202
GALACTURONOSYLTRANSFERASE 6 (GAUT6)	Encodes a protein with putative galacturonosyltransferase activity. Required for synthesis of native homogalacturonan in growing pollen tubes; critical role in pollen tube growh and male fertility.	AT1G06780	3.41558	1.31624	0.396417	0.0191882	1.17915	0.23775	0.369793	1.34006	0.422297	0.0141198
NUCLEAR RNA POLYMERASE C, SUBUNIT 7 (NRPC7)	Encodes a subunit of RNA polymerase III involved in maintaining global RNA homeostasis, not just that of genes transcribed by RNA pol III.	AT1G06790	3.43309	1.15278	0.205119	0.439323	1.17922	0.23783	0.530888	0.922672	-0.11611	0.709496
PHOSPHOLIPASE A I GAMMA 1 (PLA-I{gamma}1)	Encodes a lipase that hydrolyzes phosphatidylcholine, glycolipids as well as triacylglycerols.	AT1G06800	3.16594	0.654952	-0.61054	0.00155823	0.898227	-0.154848	0.671449	0.693945	-0.527107	0.00839591
CAROTENOID ISOMERASE (CRTISO)	Encodes carotenoid isomerase. Catalyzes the isomerization of poly-cis-carotenoids to all-trans-carotenoids. Together with PDS and ZDS, CRTiso is required to complete the synthesis of lycopene from phytoene.	AT1G06820	4.93963	1.05391	0.0757449	0.565575	0.995872	-0.00596757	0.982131	0.853611	-0.228349	0.0467669
CEP DOWNSTREAM 1 (CEPD1)	Encodes a member of the CC-type glutaredoxin (ROXY) family that has been shown to interact with the transcription factor TGA2. CEPD1 is a non secreted polypeptide that is highly similar to CEPD2 which is another member of a novel family related to glutaredoxins. It is induced by nitrogen starvation. It acts downstream of the CEP1 peptide in systemic N-demand signalling .The RNA is expressed in th…	AT1G06830	16.5411	1.0401	0.0567161	0.939561	1.05728	0.0803555	1	1.4037	0.489239	0.429532
HDS-ASSOCIATED RLK1 (HAK1)	Homomultimers interact with cytoplasmic signaling molecule PBL27, resulting in herbivory resistance, in an ethylene-dependent manner.	AT1G06840	5.14987	1.13207	0.178969	0.315013	1.07934	0.110156	0.716155	1.21501	0.280963	0.0959572
BASIC LEUCINE-ZIPPER 52 (bZIP52)	bZIP protein involved in heat stress response. Under heat stress localization moves exclusively to nucleus.	AT1G06850	4.07223	1.19357	0.255287	0.33897	1.16748	0.223401	0.585096	1.05967	0.0836118	0.804508
PLASTIDIC TYPE I SIGNAL PEPTIDASE 2A (PLSP2A)	Peptidase S24/S26A/S26B/S26C family protein;(source:Araport11)	AT1G06870	5.79023	1.0516	0.0725842	0.758578	1.18473	0.244553	0.369793	1.00655	0.00941654	0.976167
UDP-XYLOSE TRANSPORTER3 (UXT3)	UXT3 is a member of the NST-KT subfamily of nucleotide/sugar transporters. It is localized to the golgi and functions as a UDP-Xyl transporter.	AT1G06890	7.00981	1.24172	0.312339	0.00100916	1.19476	0.256716	0.0363711	1.26812	0.342688	0.000396676
	Insulinase (Peptidase family M16) family protein;(source:Araport11)	AT1G06900	16.1239	1.29594	0.374002	0.00021586	1.11192	0.153052	0.348516	1.04766	0.0671713	0.63631
TRF-LIKE 7 (TRFL7)	Arabidopsis thaliana myb family transcription factor (At1g06910)	AT1G06910	9.93524	1.07098	0.0989357	0.736555	1.07417	0.103221	0.831872	0.869917	-0.201051	0.479883
TRANSLOCON AT THE INNER ENVELOPE MEMBRANE OF CHLOROPLASTS 110 (TIC110)	Encodes a protein thought to be a part of the translocon at the chloroplast inner envelope. Involved in protein import into the chloroplast and chloroplast biogenesis. C-terminal half of Tic110 functions as scaffolds for protein-protein interactions.	AT1G06950	2.98833	0.986035	-0.0202897	0.890873	1.0173	0.0247433	0.919353	0.853166	-0.229101	0.0395781
U2B"-LIKE (U2BL)	Similar to U2B'. Functions in cold stress induced alternative splicing.	AT1G06960	58.6816	1.22172	0.288915	0.110775	1.08412	0.116525	0.730542	0.963082	-0.0542692	0.83041
	PADRE protein	AT1G06980	7.89995	0.872177	-0.197307	0.765917	0.916313	-0.126087	1	0.754741	-0.405947	0.523442
EXOCYST SUBUNIT EXO70 FAMILY PROTEIN B2 (EXO70B2)	A member of EXO70 gene family, putative exocyst subunits, conserved in land plants. Arabidopsis thaliana contains 23 putative EXO70 genes, which can be classified into eight clusters on the phylogenetic tree.	AT1G07000	3.46084	0.493733	-1.0182	0.0355799	0.7148	-0.484388	0.532413	1.79191	0.8415	0.0994162
SHEWENELLA-LIKE PROTEIN PHOSPHATASE 1 (SLP1)	Calcineurin-like metallo-phosphoesterase superfamily protein;(source:Araport11)	AT1G07010	12.6231	1.29481	0.372739	0.037653	1.14257	0.192286	0.506241	0.870887	-0.199442	0.344178
	hypothetical protein;(source:Araport11)	AT1G07020	14.1622	0.805392	-0.312237	0.280347	0.880077	-0.184298	0.707252	1.13245	0.179441	0.579388
MITOCHONDRIAL IRON TRANSPORTER 2 (MIT2)	Mitochondrial substrate carrier family protein;(source:Araport11)	AT1G07030	13.8322	0.828048	-0.272214	0.0913708	0.952947	-0.0695319	0.831254	1.02275	0.0324481	0.88694
	plant/protein;(source:Araport11)	AT1G07040	10.9723	0.716316	-0.481331	0.00011951	0.818552	-0.288854	0.0911742	0.966491	-0.0491712	0.790178
FITNESS (FITNESS)	FITNESS encodes a protein with a single CCT domain and belongs to the CCT motif family genes (CMF). FITNESS acts upstream JUB1 thereby controlling H2O2 levels. FITNESS has a role in cellular redox homeostasis controlling H2O2 levels, due to changes in enzymes, metabolites and transcripts related to ROS detoxification.	AT1G07050	25.9411	1.06337	0.0886478	0.680843	1.05681	0.0797217	0.819979	0.917292	-0.124547	0.564399
	Ribosomal protein L35Ae family protein;(source:Araport11)	AT1G07070	92.6972	0.880505	-0.183596	0.385671	1.02173	0.0310172	0.942125	0.806363	-0.310498	0.121632
	Thioredoxin superfamily protein;(source:Araport11)	AT1G07080	12.7887	0.873896	-0.194466	0.11493	0.956594	-0.0640217	0.783635	0.929918	-0.104824	0.463361
LIGHT SENSITIVE HYPOCOTYLS 6 (LSH6)	LIGHT-DEPENDENT SHORT HYPOCOTYLS-like protein (DUF640);(source:Araport11)	AT1G07090	40.2071	1.00958	0.0137484	0.960004	1.09289	0.128155	0.732828	0.893981	-0.161683	0.509733
FRUCTOSE-2,6-BISPHOSPHATASE (F2KP)	Encodes the bifunctional enzyme fructose-6-phosphate 2-kinase/fructose-2,6-bisphosphatase.	AT1G07110	16.4823	1.32698	0.408149	0.00253115	1.17799	0.236328	0.22015	0.817332	-0.291006	0.04889
	glycine-rich protein;(source:Araport11)	AT1G07135	29.7947	1.06656	0.0929621	0.882793	0.892857	-0.163498	0.872142	2.1989	1.13678	0.0113969
(SIRANBP)	Encodes a putative Ran-binding protein (siRanBP).	AT1G07140	4.77402	0.865844	-0.207821	0.181544	0.885027	-0.176206	0.426645	0.992186	-0.0113178	0.962614
MITOGEN-ACTIVATED PROTEIN KINASE KINASE KINASE 13 (MAPKKK13)	Member of MEKK subfamily. Involved in wound induced signaling where it interacts with At5g40440, and activates At1g59580.	AT1G07150	76.2719	0.493579	-1.01865	0.0680963	0.923314	-0.115107	1	0.7276	-0.458782	0.456929
	Similar to human splicing factor 3b, 14 kda subunit, SF3b14b.	AT1G07170	0.891829	0.784228	-0.350655	0.0646674	0.76361	-0.389092	0.122932	0.821598	-0.283496	0.15789
ALTERNATIVE NAD(P)H DEHYDROGENASE 1 (NDA1)	Internal NAD(P)H dehydrogenase in mitochondria. The predicted protein sequence has high homology with other designated NAD(P)H DHs from microorganisms; the capacity for matrix NAD(P)H oxidation via the rotenone-insensitive pathway is significantly reduced in the Atndi1 mutant plant line; the in vitro translation product of AtNDI1 is imported into isolated mitochondria and located on the inside of…	AT1G07180	11.7032	0.605625	-0.723502	0.0408665	0.686118	-0.54347	0.280967	1.05906	0.0827811	0.869427
SMAX1-LIKE 6 (SMXL6)	Encodes a member of an eight-gene family (SMAX1 and SMAX1-like) that has weak similarity to AtHSP101, a ClpB chaperonin required for thermotolerance.	AT1G07200	3.14938	1.07463	0.103839	0.563101	1.05711	0.0801314	0.788347	0.845125	-0.242763	0.135706
	Ribosomal protein S18;(source:Araport11)	AT1G07210	9.55641	0.87725	-0.18894	0.139737	0.931538	-0.102314	0.639809	0.944787	-0.0819393	0.592602
	O-glucosyltransferase rumi-like protein (DUF821);(source:Araport11)	AT1G07220	21.2532	0.915141	-0.127935	0.571943	1.02911	0.0413987	0.923186	0.90472	-0.144457	0.53392
NON-SPECIFIC PHOSPHOLIPASE C1 (NPC1)	non-specific phospholipase C1;(source:Araport11)	AT1G07230	6.56372	0.728392	-0.457213	9.8e-07	0.874536	-0.193411	0.157499	0.988674	-0.0164328	0.91442
UDP-GLUCOSYL TRANSFERASE 71C5 (UGT71C5)	Encodes a UDP-glucosyltransferase that plays a role in abscisic acid (ABA) glucosylation from ABA to ABA-glucose ester and regulates ABA homeostasis, thereby influencing the ABA signal network.	AT1G07240	22.5163	0.56025	-0.835856	2.03e-09	0.833164	-0.263328	0.208671	0.989581	-0.0151099	0.951045
UDP-GLUCOSYL TRANSFERASE 71C4 (UGT71C4)	UDP-glucosyl transferase 71C4;(source:Araport11)	AT1G07250	21.6628	0.803738	-0.315203	0.0189432	0.983027	-0.0246972	0.936547	0.862745	-0.212993	0.145273
UDP-GLUCOSYL TRANSFERASE 71C3 (UGT71C3)	Encodes a uridine diphosphate-glycosyltransferase that acts on methyl salicylate (MeSA) to form MeSA glucosides in vitro and in vivo and facilitates negative regulation of the SAR response by modulating homeostasis of MeSA and SA.	AT1G07260	22.5652	0.543148	-0.880583	0.07322	1.07648	0.106322	1	0.951648	-0.0715005	0.91703
(CDC6B)	Cell division control, Cdc6;(source:Araport11)	AT1G07270	1.44207	1.77034	0.824029	0.207421	1.14094	0.190224	1	1.66332	0.734069	0.288569
	Tetratricopeptide repeat (TPR)-like superfamily protein;(source:Araport11)	AT1G07280	0.268894	1.22001	0.286891	0.00720206	0.989138	-0.0157557	0.948447	0.963645	-0.0534266	0.719104
GOLGI NUCLEOTIDE SUGAR TRANSPORTER 2 (GONST2)	Encodes a GDP-mannose transporter.	AT1G07290	46.1391	1.09005	0.12439	0.842113	0.976158	-0.0348133	1	1.00317	0.004559	0.99645
	josephin protein-like protein;(source:Araport11)	AT1G07300	0.759897	1.21133	0.276594	0.475654	0.980434	-0.0285074	1	1.21065	0.275787	0.494796
	Calcium-dependent lipid-binding (CaLB domain) family protein;(source:Araport11)	AT1G07310	3.98584	0.700074	-0.51442	5.44e-05	0.962281	-0.0554705	0.844411	0.8385	-0.254117	0.0749303
RIBOSOMAL PROTEIN L4 (RPL4)	encodes a plastid ribosomal protein L4	AT1G07320	26.8413	0.987096	-0.0187379	0.928115	1.02678	0.0381312	0.907345	0.789879	-0.340297	0.0256418
SERINE/ARGININE RICH-LIKE PROTEIN 45A (SR45a)	Encodes a serine/arginine rich-like protein, SR45a. Involved in the regulation of stress-responsive alternative splicing.	AT1G07350	257.992	0.901973	-0.148844	0.439922	1.0501	0.0705254	0.837318	1.08547	0.118325	0.568382
MOS4-ASSOCIATED COMPLEX SUBUNIT 5A (MAC5A)	Encodes MAC5A, a component of the MOS4-associated complex (MAC) that contributes to snc1- mediated autoimmunity. MAC is a highly conserved nuclear protein complex associated with the spliceosome. Homologues include AT1G07360 (MAC5A), AT2G29580 (MAC5B) and AT5G07060 (MAC5C).	AT1G07360	13.8754	0.867294	-0.205406	0.0691069	1.00635	0.00913295	0.972089	0.881938	-0.181251	0.125862
PROLIFERATING CELLULAR NUCLEAR ANTIGEN 1 (PCNA1)	Encodes putative proliferating cell nuclear antigen involved in cell cycle regulation. May be sumoylated.	AT1G07370	17.3953	0.75588	-0.403771	0.0878121	0.817021	-0.291555	0.407083	0.673164	-0.570969	0.0142019
NEUTRAL CERAMIDASE 1 (ATNCER1)	Encodes a neutral ceramidase that is involved in sphingolipid homeostasis and responses to oxidative stress.	AT1G07380	11.4779	0.973433	-0.0388468	0.871923	1.0403	0.0570061	0.885265	1.12404	0.16869	0.419071
RECEPTOR LIKE PROTEIN 1 (RLP1)	receptor like protein 1;(source:Araport11)	AT1G07390	4.03069	2.25772	1.17487	7.77e-05	1.66032	0.73146	0.0872079	2.28627	1.193	9.69e-05
(HSP17.8)	HSP20-like chaperones superfamily protein;(source:Araport11)	AT1G07400	0.535655	0.99698	-0.00436307	0.99734	1.17128	0.228081	1	4.50174	2.17048	0.0368957
RAB GTPASE HOMOLOG A2B (RABA2b)	RAB GTPase homolog A2B;(source:Araport11)	AT1G07410	0.75795	0.88435	-0.177311	0.72676	0.907526	-0.139989	1	0.745957	-0.422836	0.372425
STEROL 4-ALPHA-METHYL-OXIDASE 2-1 (SMO2-1)	Arabidopsis thaliana sterol 4-alpha-methyl-oxidase mRNA. The sterol 4alpha-methyl oxidase2 family proteins SMO2-1 and SMO2-2 function partially through effects on auxin accumulation, auxin response and PIN1 expression to regulate embryogenesis in Arabidopsis.	AT1G07420	2.30873	0.987782	-0.0177349	0.919683	0.960934	-0.0574909	0.830755	1.16835	0.224476	0.0865927
HIGHLY ABA-INDUCED PP2C GENE 2 (HAI2)	Encodes a member of the group A protein phosphatase 2C (PP2C) family that is responsible for negatively regulating seed dormancy.	AT1G07430	12.9901	0.355152	-1.49349	0.000201608	0.50186	-0.994643	0.0577515	0.392318	-1.3499	0.00124026
	NAD(P)-binding Rossmann-fold superfamily protein;(source:Araport11)	AT1G07440	7.85724	1.15701	0.210397	0.459623	0.98435	-0.022757	0.967645	0.681341	-0.553552	0.0274396
	Transcription factor IIA, alpha/beta subunit;(source:Araport11)	AT1G07470	48.7665	0.748781	-0.417385	0.0151225	1.06551	0.0915381	0.789127	0.860265	-0.217148	0.265024
	Transcription factor IIA, alpha/beta subunit;(source:Araport11)	AT1G07480	5.90258	0.851023	-0.23273	0.271189	0.89322	-0.162912	0.633792	0.754115	-0.407144	0.0411571
FTSH PROTEASE 10 (ftsh10)	encodes an FtsH protease that is localized to the mitochondrion	AT1G07510	5.5644	0.978234	-0.0317481	0.858039	1.08928	0.12338	0.579883	1.00037	0.000535822	0.998573
	GRAS family transcription factor;(source:Araport11)	AT1G07520	8.3485	0.815578	-0.294105	0.26084	0.956042	-0.0648544	0.903211	1.16651	0.222194	0.418761
SCARECROW-LIKE 14 (SCL14)	Encodes a member of the GRAS family of transcription factors. The protein interacts with the TGA2 transcription factor and affects the transcription of stress-responsive genes. The protein is found in the nucleus and is also exported to the cytoplasm.	AT1G07530	4.69951	0.957719	-0.0623256	0.663271	1.04474	0.0631459	0.782218	1.05347	0.0751483	0.603735
(APK1A)	Protein kinase capable of phosphorylating tyrosine, serine, and threonine residues	AT1G07570	13.7587	0.918989	-0.121881	0.724273	1.08927	0.123362	0.826831	0.949998	-0.0740041	0.849611
	Tetratricopeptide repeat (TPR)-like superfamily protein;(source:Araport11)	AT1G07590	3.18361	2.09253	1.06525	2.72e-11	1.02305	0.0328769	0.936789	1.8976	0.924179	2.9e-08
METALLOTHIONEIN 1C (MT1C)	one of the five metallothioneins (MTs) genes identified in Arabidopsis. MTs are cysteine-rich proteins required for heavy metal tolerance. The mRNA is cell-to-cell mobile.	AT1G07610	21.5556	2.25533	1.17334	0.00393585	1.80034	0.848266	0.132789	0.910634	-0.135057	0.833403
(OBG A-1)	GTP-binding protein Obg/CgtA;(source:Araport11)	AT1G07615	4.44578	0.76864	-0.37962	0.047747	0.866973	-0.205941	0.506821	0.855517	-0.225132	0.291359
(ATOBGM)	GTP-binding protein Obg/CgtA;(source:Araport11)	AT1G07620	6.60586	0.883038	-0.179453	0.76873	0.872749	-0.19636	0.841863	2.58129	1.36809	0.00192766
POL-LIKE 5 (PLL5)	Encodes a protein phosphatase 2C like gene, similar to POL. Involved in leaf development. Knockout mutants have abnormally shaped leaves.	AT1G07630	1.58572	0.9277	-0.108269	0.616686	1.178	0.236337	0.363868	1.20867	0.273415	0.144819
(OBP2)	A member of the DOF transcription factors. Prominently expressed in the phloem of leaves and other organs. Expression is induced by wounding, MeJA and insect feeding. Upregulates glucosinolate biosynthesis. PEAR protein involved in the formation of a short-range concentration gradient that peaks at protophloem sieve elements, and activates gene expression that promotes radial growth. Locally prom…	AT1G07640	9.32604	1.38758	0.472571	0.00402355	1.45209	0.538134	0.00463645	1.38391	0.468748	0.00566674
LEUCINE-RICH REPEAT RECEPTOR-LIKE KINASE WITH EXTRACELLULAR MALECTIN-LIKE DOMAIN 1 (LMK1)	Leucine-rich repeat receptor-like kinase with extracellular malectin-like domain, which possesses cell death induction activity in plant leaves.	AT1G07650	10.7194	0.99762	-0.00343708	0.987209	1.02485	0.0354081	0.921673	1.50364	0.588459	0.000103384
	Histone superfamily protein;(source:Araport11)	AT1G07660	13.6518	1.0443	0.0625412	0.798315	0.929023	-0.106213	0.778258	0.967337	-0.0479097	0.860172
ENDOMEMBRANE-TYPE CA-ATPASE 4 (ECA4)	TPLATE complex protein involved in clathrin-mediated endocytosis.	AT1G07670	15.76	0.994713	-0.00764719	0.976142	1.09924	0.136502	0.677785	1.0744	0.103529	0.661134
	Thioredoxin superfamily protein;(source:Araport11)	AT1G07700	10.7722	1.2125	0.277987	0.0277557	1.12382	0.168415	0.38744	1.11074	0.151524	0.299481
NEGATIVE ON TATA LESS2A (NOT2A)	NOT2 / NOT3 / NOT5 family;(source:Araport11)	AT1G07705	21.1133	1.08883	0.122782	0.45315	0.939225	-0.0904574	0.740962	1.01946	0.0278068	0.894787
	Ankyrin repeat family protein;(source:Araport11)	AT1G07710	6.29217	0.375681	-1.41242	0.0865885	0.802736	-0.317003	1	0.778344	-0.361519	0.700833
3-KETOACYL-COA SYNTHASE 3 (KCS3)	Encodes KCS3, a member of the 3-ketoacyl-CoA synthase family involved in the biosynthesis of VLCFA (very long chain fatty acids).	AT1G07720	0.523136	1.8112	0.856947	2.35e-07	1.65309	0.725161	0.000128381	1.44481	0.530881	0.00350154
	Tetratricopeptide repeat (TPR)-like superfamily protein;(source:Araport11)	AT1G07740	18.3593	0.808958	-0.305864	0.381781	0.838448	-0.254207	1	0.811467	-0.301396	0.406898
HOMOLOG OF RAD51 D (RAD51D)	Is a suppressor of SNI1. Encodes a member of the RecA/RAD51 family of DNA recombination and repair proteins. Both RAD51 and SNI1 have a dual role in pathogen-related gene transcription and somatic homologous recombination.	AT1G07745	1.6809	1.00867	0.0124569	0.971966	0.998956	-0.001507	0.997627	1.11858	0.161663	0.615896
	RmlC-like cupins superfamily protein;(source:Araport11)	AT1G07750	3.01543	0.975819	-0.0353148	0.853566	1.01839	0.0262843	0.935985	0.819933	-0.286422	0.0551874
RIBOSOMAL PROTEIN S15A (RPS15A)	Encodes cytoplasmic ribosomal protein S15a.	AT1G07770	19.2516	0.782186	-0.354416	8.01e-06	0.890632	-0.167099	0.139448	0.804949	-0.313031	0.000169781
PHOSPHORIBOSYLANTHRANILATE ISOMERASE 1 (PAI1)	Encodes phosphoribosylanthranilate isomerase which catalyzes the third step of the tryptophan biosynthetic pathway. Member of gene family. The mRNA is cell-to-cell mobile.	AT1G07780	152.428	1.20112	0.264379	0.297564	0.983259	-0.0243567	0.965187	0.836218	-0.25805	0.34693
(HTB1)	Encodes a histone 2B (H2B) protein.	AT1G07790	3.24239	0.752581	-0.410081	0.00676787	1.02357	0.03361	0.923637	0.662097	-0.594885	7.93e-05
ER-TYPE CA2+-ATPASE 1 (ECA1)	Encodes an ER-type Ca2+-pumping ATPase. The mRNA is cell-to-cell mobile.	AT1G07810	44.0329	0.981895	-0.0263598	0.849973	1.07892	0.109584	0.51842	1.10919	0.149508	0.185623
	Histone superfamily protein;(source:Araport11)	AT1G07820	10.6697	0.915187	-0.127861	0.385484	0.886939	-0.173094	0.379554	0.916687	-0.125499	0.413861
	ribosomal protein L29 family protein;(source:Araport11)	AT1G07830	62.1118	0.652201	-0.616611	2.93e-05	0.891625	-0.165491	0.51842	0.780463	-0.357598	0.0243546
	Sas10/Utp3/C1D family;(source:Araport11)	AT1G07840	14.218	0.958047	-0.0618318	0.776633	0.908646	-0.13821	0.648248	0.913325	-0.130799	0.526019
	Protein kinase superfamily protein;(source:Araport11)	AT1G07870	8.62821	0.996641	-0.00485485	0.987839	1.07391	0.102875	0.837537	1.00838	0.0120424	0.976695
(ATMPK13)	member of MAP Kinase	AT1G07880	2.98375	1.05041	0.0709564	0.881569	1.34033	0.422583	1	1.11138	0.152357	0.744959
ASCORBATE PEROXIDASE 1 (APX1)	Encodes a cytosolic ascorbate peroxidase APX1. Ascorbate peroxidases are enzymes that scavenge hydrogen peroxide in plant cells. Eight types of APX have been described for Arabidopsis: three cytosolic (APX1, APX2, APX6), two chloroplastic types (stromal sAPX, thylakoid tAPX), and three microsomal (APX3, APX4, APX5) isoforms. At least part of the induction of heat shock proteins during light stres…	AT1G07890	1.82475	0.917941	-0.123526	0.351214	1.09433	0.130048	0.479879	0.822567	-0.281796	0.0183968
LOB DOMAIN-CONTAINING PROTEIN 1 (LBD1)	LOB domain-containing protein 1;(source:Araport11)	AT1G07900	214.013	1.69865	0.764392	0.304023	1.81478	0.859793	1	1.20745	0.271968	0.775598
	hypothetical protein;(source:Araport11)	AT1G07901	0.701587	0.853152	-0.229125	0.779166	1.18868	0.249355	1	0.785011	-0.349215	0.670121
RNALIGASE (RNL)	Encodes a tRNA ligase that resembles the yeast Trl1 RNA ligase in structure and function but very different in sequence. Like Trl1, AtRNL consists of two domains, an N-terminal ligase component and a C-terminal 5'-kinase/2',3'-cyclic phosphodiesterase (CPD) component that can function in tRNA splicing in vivo when expressed as separate polypeptides. Requires a 2'-PO4 end for tRNA splicing in vivo.	AT1G07910	6.43501	1.11728	0.159996	0.1941	0.956187	-0.0646352	0.785156	0.983447	-0.0240805	0.888428
(ELONGATION FACTOR-TU FAMILY)	GTP binding Elongation factor Tu family protein;(source:Araport11)	AT1G07920	3.45089	0.939978	-0.089301	0.345332	1.06312	0.0883043	0.512297	0.838866	-0.253487	0.00222812
	GTP binding Elongation factor Tu family protein;(source:Araport11)	AT1G07930	70.4997	0.87701	-0.189335	0.0494204	0.985817	-0.0206089	0.923465	0.806602	-0.310071	0.000847209
(EF1A)	GTP binding Elongation factor Tu family protein;(source:Araport11)	AT1G07940	115.552	0.938727	-0.0912221	0.454683	0.976484	-0.0343311	0.878319	0.85265	-0.229974	0.0329524
(MED22B)	Surfeit locus protein 5 subunit 22 of Mediator complex;(source:Araport11)	AT1G07950	59.7156	0.803679	-0.315309	0.147273	0.840818	-0.250135	0.443157	0.860427	-0.216876	0.36281
PDI-LIKE 5-1 (PDIL5-1)	Encodes a protein disulfide isomerase-like (PDIL) protein, a member of a multigene family within the thioredoxin (TRX) superfamily.	AT1G07960	11.0841	1.33947	0.421662	0.00500525	1.04392	0.0620063	0.856044	1.36596	0.449919	0.00323325
(PNET1)	cytochrome B561, amino-terminal protein;(source:Araport11)	AT1G07970	8.60112	0.915598	-0.127214	0.553955	0.979986	-0.0291674	0.94323	0.894593	-0.160696	0.45626
NUCLEAR FACTOR Y, SUBUNIT C10 (NF-YC10)	nuclear factor Y, subunit C10;(source:Araport11)	AT1G07980	5.63063	0.663962	-0.590827	0.000672757	0.84547	-0.242174	0.381157	0.655773	-0.608731	0.000635838
	Expressed protein;(source:Araport11)	AT1G07985	9.32296	0.43353	-1.2058	0.308301	0.466329	-1.10058	1	0.830442	-0.268048	0.847718
	SIT4 phosphatase-associated family protein;(source:Araport11)	AT1G07990	0.687699	0.967818	-0.0471923	0.784877	0.981159	-0.0274411	0.928342	1.11541	0.157576	0.290929
GATA TRANSCRIPTION FACTOR 10 (GATA10)	Encodes a member of the GATA factor family of zinc finger transcription factors.	AT1G08000	9.28195	0.855286	-0.225522	0.392359	0.867452	-0.205144	0.61618	0.850746	-0.2332	0.392078
GATA TRANSCRIPTION FACTOR 11 (GATA11)	Encodes a member of the GATA factor family of zinc finger transcription factors.	AT1G08010	6.06209	0.95949	-0.0596609	0.76061	1.05318	0.0747495	0.807952	0.847993	-0.237876	0.147857
TYROSYLPROTEIN SULFOTRANSFERASE (TPST)	Encodes a tyrosylprotein sulfotransferase (TPST). This protein is a 500-aa type I transmembrane protein that shows no sequence similarity to animal TPSTs. Activity confirmed by protein expression in yeast. TPST is expressed throughout the plant body, and the highest levels of expression are in the root apical meristem. TPST acts in the auxin pathway to maintain postembryonic root stem cell niche …	AT1G08030	10.6725	1.04913	0.0691899	0.697269	1.09959	0.13697	0.56714	1.01542	0.022081	0.918384
	trimethylguanosine synthase (DUF707);(source:Araport11)	AT1G08040	6.15744	1.19427	0.25613	0.15736	1.0942	0.12987	0.679879	1.01448	0.0207437	0.939332
	Zinc finger (C3HC4-type RING finger) family protein;(source:Araport11)	AT1G08050	8.40857	0.945525	-0.0808119	0.917541	1.20761	0.272154	0.807677	3.14986	1.65529	0.00201061
MORPHEUS MOLECULE 1 (MOM1)	Encodes a transcriptional silencer that is required for proper expression of PRR/NLR immune receptor genes.	AT1G08060	1.84477	1.12102	0.164818	0.239829	1.14998	0.201604	0.276548	1.20164	0.265	0.0444173
ORGANELLE TRANSCRIPT PROCESSING 82 (OTP82)	Encodes a chloroplast RNA editing factor.	AT1G08070	3.28003	1.34049	0.422761	0.358038	0.971536	-0.0416607	1	1.27304	0.348274	0.484529
GLYOXALASE12 (ATGLYI2)	Encodes a Zn2+ dependent glyoxylase.	AT1G08110	0.8601	0.728091	-0.457809	3.5e-06	0.821808	-0.283127	0.0253782	0.797429	-0.326573	0.00194157
(U1-5)	U1A small nuclear RNA	AT1G08115	47.2281	0.543993	-0.87834	0.343807	0.998736	-0.00182488	1	0.568408	-0.815002	0.400795
	S-adenosyl-L-methionine-dependent methyltransferases superfamily protein;(source:Araport11)	AT1G08125	7.26502	0.742342	-0.429843	0.00314476	0.921802	-0.117471	0.670291	0.875868	-0.191214	0.253231
DNA LIGASE 1 (LIG1)	Encodes the Arabidopsis DNA ligase 1 that provides the major DNA ligase activity in cells and plays a key role in both DNA replication and excision repair pathways. In addition, it is an important component of the active DNA demethylation machinery and is indispensable for cell viability. AtLIG1 expresses one major and two minor mRNA transcripts differing only in the length of the 5' untranslated…	AT1G08130	8.14348	1.1672	0.223053	0.10191	1.19729	0.259773	0.135858	0.981532	-0.0268928	0.892303
	Late embryogenesis abundant (LEA) hydroxyproline-rich glycoprotein family;(source:Araport11)	AT1G08160	6.78384	0.738984	-0.436386	0.213157	1.17845	0.236896	0.681366	0.826865	-0.274277	0.481315
	hypothetical protein;(source:Araport11)	AT1G08165	6.12341	1.68479	0.752566	0.368161	1.86767	0.901243	1	2.00572	1.00412	0.213282
SIAMESE-RELATED 2 (SMR2)	cyclin-dependent kinase inhibitor;(source:Araport11)	AT1G08180	0.993863	0.969574	-0.0445764	0.928829	1.06948	0.0969141	1	0.979408	-0.0300181	0.959551
VACUOLAR PROTEIN SORTING 41 (VPS41)	Might be involved in protein sorting to the vacuole. The mRNA is cell-to-cell mobile.	AT1G08190	7.74977	1.15888	0.212733	0.0693005	1.21795	0.284452	0.0393786	1.01741	0.0249068	0.88424
UDP-D-APIOSE/UDP-D-XYLOSE SYNTHASE 2 (AXS2)	Encodes a putative UDP-D-apiose/UPD-D-xylose synthetase.	AT1G08200	16.8538	1.10471	0.143662	0.34949	1.06737	0.0940541	0.70846	0.937484	-0.0931339	0.59275
	Eukaryotic aspartyl protease family protein;(source:Araport11)	AT1G08210	72.0694	0.649196	-0.623274	7.6e-06	0.70759	-0.499014	0.00353365	0.833011	-0.263592	0.0921155
	ATPase complex subunit;(source:Araport11)	AT1G08220	6.78569	0.833832	-0.262171	0.335768	1.04118	0.0582208	0.916433	0.882485	-0.180356	0.548529
	Codes for a H+-driven, high affinity gamma-aminobutyric acid (GABA) transporter. Localized at the plasma membrane. In planta, AtGAT1 expression was highest in flowers and under conditions of elevated GABA concentrations such as wounding or senescence.	AT1G08230	3.71006	1.02079	0.0296907	0.920213	0.879022	-0.186029	0.627455	1.20616	0.270421	0.252173
AROGENATE DEHYDRATASE 6 (ADT6)	Encodes a plastid-localized arogenate dehydratase involved in phenylalanine biosynthesis. Although this enzyme has sequence similarity to prephenate dehydratases, it is 98 times more active with arogenate than prephenate in enzymatic assays.	AT1G08250	4.51261	1.0837	0.115972	0.731766	1.32073	0.401336	0.285381	0.924645	-0.113029	0.756099
TILTED 1 (TIL1)	Similar to POL2A, DNA polymerase epsilon catalytic subunit. Essential for Arabidopsis growth. Null homozygotes are embryo lethal, partial loss of function alleles show embryo patterning defects such as root pole displacement. Delayed progression through cell cycle results in embryos with smaller numbers of larger cells.	AT1G08260	7.8275	1.04887	0.0688353	0.750743	0.988089	-0.0172874	0.965327	1.01513	0.0216698	0.934756
	vacuolar protein sorting-associated protein;(source:Araport11)	AT1G08270	1.46133	1.46071	0.546669	0.500448	0.994013	-0.00866386	1	1.15978	0.213847	0.830359
GLYCOSYLTRANSFERASE 29A (GALT29A)	Encodes a glycosyltransferase (GT) GALT29A, which belongs to the Carbohydrate Active Enzyme family GT29. GALT29A co-expresses with other arabinogalactan GTs, GALT31A and GLCAT14A. The recombinant GALT29A expressed in Nicotiana benthamiana demonstrated a galactosyltransferase activity, transferring galactose from UDP-galactose to a mixture of various oligosaccharides derived from arabinogalactan p…	AT1G08280	0.685569	1.34315	0.425625	0.137999	1.25301	0.325401	0.454021	1.01636	0.0234105	0.959576
WIP DOMAIN PROTEIN 3 (WIP3)	WIP domain protein 3;(source:Araport11)	AT1G08290	4.78108	1.28168	0.358031	0.670655	1.18727	0.247653	1	0.8799	-0.184589	0.854812
NO VEIN-LIKE (NVL)	no vein-like protein;(source:Araport11)	AT1G08300	0.291298	0.963363	-0.053848	0.874093	0.767905	-0.381001	0.326705	1.09145	0.126246	0.702131
	alpha/beta-Hydrolases superfamily protein;(source:Araport11)	AT1G08310	1.93518	0.479808	-1.05947	0.154642	0.763068	-0.390117	1	0.477174	-1.06741	0.160592
	ARM repeat superfamily protein;(source:Araport11)	AT1G08315	0.708863	0.695716	-0.523429	0.0649095	0.873773	-0.19467	0.707752	0.832365	-0.264712	0.412496
	Rho GTPase activating protein with PAK-box/P21-Rho-binding domain-containing protein;(source:Araport11)	AT1G08340	5.73852	0.73226	-0.449573	0.405873	0.803403	-0.315805	1	0.69588	-0.523091	0.340359
	Endomembrane protein 70 protein family;(source:Araport11)	AT1G08350	1.27799	1.14975	0.201315	0.369399	1.03835	0.0542886	0.906458	1.24116	0.311691	0.14038
	Ribosomal protein L1p/L10e family;(source:Araport11)	AT1G08360	3.03645	0.8185	-0.288946	0.00384292	0.867478	-0.2051	0.127368	0.732762	-0.448584	4.82e-06
DECAPPING 1 (DCP1)	Encodes DCP1 involved in mRNA decapping. DCP1 forms a mRNA decapping complex with DCP2 (At5g13570) and VCS (VARICOSE) (At3g13300). However, unlike DCP2, DCP1 itself does not have mRNA decapping activity in vitro. DCP1, DCP2 and VCS colocalize in cytoplasmic loci, which are putative Arabidopsis mRNA processing bodies. Null mutants of DCP1, DCP2, and VCS accumulate capped mRNAs with a reduced degra…	AT1G08370	142.249	1.03043	0.0432417	0.809947	1.02199	0.0313769	0.921262	1.10658	0.146109	0.351649
PHOTOSYSTEM I SUBUNIT O (PSAO)	Encodes subunit O of photosystem I.	AT1G08380	10.9014	0.56635	-0.820234	9.82e-12	0.717336	-0.47928	0.00082613	0.6709	-0.575831	7.74e-06
(RMI2)	Involved in preserving the stability of 45S rDNA repeats.	AT1G08390	2448.13	0.787087	-0.345404	0.255486	0.897637	-0.155796	0.778753	0.714848	-0.484292	0.103593
	RINT-1 / TIP-1 family;(source:Araport11)	AT1G08400	4.69691	0.998856	-0.00165099	0.995907	0.96515	-0.0511748	0.928802	1.21624	0.282426	0.289267
YEAST LSG1 ORTHOLOGUE 2 (LSG1-2)	Encodes a large 60S subunit nuclear export GTPase 1 that is required for 40S maturation and is involved in ribosome biogenesis and affects multiple auxin-regulated development processes.	AT1G08410	2.61916	0.918157	-0.123187	0.542672	1.07909	0.109809	0.729722	1.05747	0.0806199	0.71891
BRI1 SUPPRESSOR 1 (BSU1)-LIKE 2 (BSL2)	Protein phosphatase which promotes stomatal ACD by establishing kinase-based signalling asymmetry in the two daughter cells.	AT1G08420	7.12395	0.995633	-0.00631389	0.96938	1.10106	0.138891	0.451187	1.08244	0.114288	0.413724
ALUMINUM-ACTIVATED MALATE TRANSPORTER 1 (ALMT1)	Encodes a Al-activated malate efflux transporter. It is essential for aluminum tolerance but does not represent the major Al tolerance QTL. Staurosporine and calyculin A both block all changes in AtALMT1 gene expression (as a result malate release is totally inhibited). AtALMT1 transcription was clearly induced by indole-3-acetic acid, abscisic acid, low pH, hydrogen peroxide and flg22. STOP1 and…	AT1G08430	8.99884	0.950195	-0.0737037	0.952591	0.921139	-0.118509	1	1.49898	0.583985	0.585958
CALRETICULIN 3 (CRT3)	Encodes one of three Arabidopsis calreticulins. In CRT-deficient mouse fibroblasts, this protein restores ER Ca2+ levels. Non-receptor component required for EFR-mediated immunity. Mutants show de-repressed anthocyanin accumulation in the presence of elf18, and EFR accumulation and signalling.	AT1G08450	0.28529	1.00264	0.00380894	0.994571	1.10813	0.148129	0.862034	2.14263	1.09938	0.00721205
HISTONE DEACETYLASE 8 (HDA08)	histone deacetylase 8;(source:Araport11)	AT1G08460	34.2504	0.781633	-0.355436	0.0284816	0.875405	-0.191977	0.450366	0.784647	-0.349884	0.0368957
YABBY2 (YAB2)	Member of the YABBY family of Arabidopsis proteins involved in the abaxial cell fate specification in lateral organs	AT1G08465	18.7417	1.0621	0.0869145	0.667659	1.06663	0.0930596	0.774787	1.05192	0.073028	0.736892
STRICTOSIDINE SYNTHASE-LIKE 3 (SSL3)	Although this enzyme is predicted to encode a strictosidine synthase (SS), it lacks a conserved catalytic glutamate residue found in active SS enzymes and it is not expected to have SS activity.	AT1G08470	3.54432	1.14222	0.191836	0.163988	1.11067	0.151425	0.47138	0.886843	-0.17325	0.24458
SUCCINATE DEHYDROGENASE 6 (SDH6)	Encodes subunit 6 of mitochondrial complex II (succinate dehydrogenase complex) and participates in the respiratory chain. It contributes to anchoring succinate dehydrogenase to the inner mitochondrial membrane. The mRNA is cell-to-cell mobile.	AT1G08480	12.2208	0.901084	-0.150267	0.180348	1.0026	0.00374704	0.98729	0.777595	-0.362909	0.000396222
CHLOROPLASTIC NIFS-LIKE CYSTEINE DESULFURASE (CPNIFS)	Chloroplastic NifS-like protein that can catalyze the conversion of cysteine into alanine and elemental sulfur (S(0)) and of selenocysteine into alanine and elemental Se (Se(0)). Overexpression enhances selenium tolerance and accumulation.	AT1G08490	33.2665	1.48578	0.571224	1.84e-07	1.2028	0.266391	0.0909487	1.21145	0.276731	0.0271896
EARLY NODULIN-LIKE PROTEIN 18 (ENODL18)	early nodulin-like protein 18;(source:Araport11)	AT1G08500	14.8124	1.00051	0.000739526	0.998721	1.22287	0.290266	1	1.16261	0.217364	0.706673
FATTY ACYL-ACP THIOESTERASES B (FATB)	Encodes an acyl-acyl carrier protein thioesterase. Hydrolyzes primarily saturated acyl-ACPs with chain lengths that vary between 8 and 18 carbons. Involved in saturated fatty acid synthesis. Nuclear-encoded, plastid-targeted globular protein that is functional as dimer.	AT1G08510	1.95872	0.964785	-0.0517201	0.718717	0.967623	-0.0474828	0.838815	0.954823	-0.0666951	0.650107
ALBINA 1 (ALB1)	Encodes the CHLD subunit of the Mg-chelatase enzyme involved in chlorophyll biosynthesis. Lines carrying recessive mutations of this locus are white and seedling lethal.	AT1G08520	33.5743	0.932093	-0.101454	0.455845	1.03301	0.0468562	0.844529	0.792982	-0.33464	0.00372474
	chitinase-like protein;(source:Araport11)	AT1G08530	87.5315	1.55362	0.635633	6.18e-05	1.16538	0.220805	0.429174	1.33195	0.413539	0.0185013
RNAPOLYMERASE SIGMA SUBUNIT 2 (SIG2)	Enodes a subunit of chloroplast RNA polymerase, confers the ability to recognize promoter sequences on the core enzyme. SIG1 is induced by red and blue light.	AT1G08540	6.26303	1.18275	0.24215	0.158629	1.19364	0.255362	0.255787	0.826028	-0.275738	0.112985
NON-PHOTOCHEMICAL QUENCHING 1 (NPQ1)	Violaxanthin deepoxidase involved in xanthophyll cycle.Two major consequences of the npq1 mutation are the absence of zeaxanthin formation in strong light and the partial inhibition of the quenching of singlet excited chlorophylls in the photosystem II light-harvesting complex	AT1G08550	38.1335	1.0095	0.0136355	0.950911	1.04318	0.0609839	0.848166	0.777744	-0.362633	0.0224514
SYNTAXIN OF PLANTS 111 (SYP111)	member of SYP11 syntaxin Gene Family	AT1G08560	54.8728	0.730295	-0.453448	0.0400779	0.871295	-0.198767	0.595703	0.830796	-0.267434	0.281598
ATYPICAL CYS HIS RICH THIOREDOXIN 4 (ACHT4)	Encodes a member of the thioredoxin family protein. Located in the chloroplast. Shows high activity towards the chloroplast 2-Cys peroxiredoxin A, and poor activity towards the chloroplast NADP-malate dehydrogenase. The mRNA is cell-to-cell mobile.	AT1G08570	16.1012	1.1314	0.178107	0.406383	1.31751	0.397819	0.0910714	1.11246	0.153751	0.504865
	hypothetical protein;(source:Araport11)	AT1G08580	45.1336	0.993644	-0.00919902	0.96892	0.939248	-0.0904222	0.790775	0.862187	-0.213927	0.267495
(ATRX)	The Arabidopsis ATRX harbours a N-terminal ADD domain and a C-terminal helicase domain and is devoid of the large central region involved in DAXX interaction in mammals. Arabidopsis ATRX mutant alleles are viable, but with reduced fertility. Their combination with mutants for the H3.3 chaperone HIRA impairs plant survival. ATRX loss affects cellular histone H3.3 pools and modulates the H3.1/H3.3 …	AT1G08600	18.2669	0.945735	-0.0804915	0.533305	0.950933	-0.0725845	0.726781	1.04987	0.0702104	0.609133
	Pentatricopeptide repeat (PPR) superfamily protein;(source:Araport11)	AT1G08610	4.22766	0.88078	-0.183146	0.414355	0.887554	-0.172093	0.623069	0.962121	-0.0557092	0.841052
(PKDM7D)	Member of family of Jumonji C (JmjC)-containing demethylases, its catalytic domain exhibits both H3K4 and H3K9 demethylation activities. Together with MMD1 promotes in male meiocytes gene expression in an H3K9me3-dependent manner and thereby contributes to meiotic chromosome condensation.	AT1G08620	6.02273	1.08898	0.122983	0.336781	1.0567	0.079561	0.715989	1.11889	0.162069	0.196571
THREONINE ALDOLASE 1 (THA1)	Encodes a threonine aldolase, involved in threonine degradation to glycine. Primarily expressed in seeds and seedlings.	AT1G08630	4.94872	0.237997	-2.07099	0.00186002	0.503771	-0.98916	1	0.806878	-0.309578	0.706361
CHLOROPLAST J-LIKE DOMAIN 1 (CJD1)	Encodes a choloroplast membrane protein CJD1 (Chloroplast J-like Domain 1). Predicted to contain a transit peptide, three transmembrane domains and an N-terminal J-like domain. Influences fatty acid composition of chloroplast lipids.	AT1G08640	0.585762	1.28177	0.358133	0.00161607	1.01228	0.0176148	0.947173	1.05044	0.0709904	0.650849
PHOSPHOENOLPYRUVATE CARBOXYLASE KINASE 1 (PPCK1)	Encodes a phosphoenolpyruvate carboxylase kinase that is expressed at highest levels in leaves. Expression is induced by light. The mRNA is cell-to-cell mobile.	AT1G08650	29.6878	0.818778	-0.288456	0.13637	1.03068	0.0435918	0.916433	1.1549	0.207771	0.324102
MALE GAMETOPHYTE DEFECTIVE 2 (MGP2)	Encodes a sialyltransferase-like protein that is localized to the Golgi apparatus and is involved in pollen tube growth and pollen germination.	AT1G08660	38.1365	0.89705	-0.15674	0.15574	0.94585	-0.080317	0.67788	0.864786	-0.209585	0.0533444
ARF GAP-LIKE ZINC FINGER-CONTAINING PROTEIN ZIGA4 (ZIGA4)	A member of ARF GAP domain (AGD), A thaliana has 15 members, grouped into four classes. AGD14 belongs to the class 4, together with AGD15.	AT1G08680	17.8711	0.961659	-0.056402	0.761731	1.12154	0.165484	0.459776	1.02959	0.0420652	0.837138
PRESENILIN-1 (PS1)	Encodes a protein similar to animal presenilin whose expression is increased in response to potassium (K+) deprivation. Located in intracellular membrane compartments.	AT1G08700	5.48715	0.837765	-0.255383	0.0886698	0.882656	-0.180077	0.434536	0.859913	-0.217737	0.168531
	F-box protein that is induced in roots by drought stress.	AT1G08710	14.0216	0.825865	-0.276022	0.222799	0.97425	-0.0376364	0.937076	0.870561	-0.199982	0.415472
ENHANCED DISEASE RESISTANCE 1 (EDR1)	enhanced disease resistance 1 (EDR1) confers resistance to powdery mildew disease caused by the fungus Erysiphe cichoracearum The mRNA is cell-to-cell mobile.	AT1G08720	6.52092	0.713036	-0.487953	8.32e-05	0.887526	-0.172138	0.393137	0.86332	-0.212032	0.134278
(XIC)	Encodes a class XI myosin that is involved in organelle motility, actin organization, and optimal growth of pollen tubes.	AT1G08730	7.94515	2.51079	1.32814	0.100375	3.11264	1.63814	1	2.03604	1.02577	0.249371
(GPI8)	GPI8/PIG-K homolog involved in stomata development. Loss of function alleles do not transmit through the pollen.	AT1G08750	0.0556627	1.27063	0.345546	0.0710858	1.15352	0.206044	0.50656	1.16703	0.222843	0.301478
CORTICAL MICROTUBULE DISORDERING2 (CORD2)	CORD2 is a member of a novel and plant specific family of microtubule associated proteins. CORD1 binds microtubules via a conserved protein domain shared among family members. CORD functions may overlap;cord1 / cord2 mutants have defects in secondary cell wall pit morphology.	AT1G08760	3.65682	0.951541	-0.071662	0.713961	1.03278	0.0465361	0.893046	1.11216	0.15336	0.38728
PRENYLATED RAB ACCEPTOR 1.E (PRA1.E)	prenylated RAB acceptor 1.E;(source:Araport11)	AT1G08770	5.20682	0.592214	-0.755809	0.000160724	0.902074	-0.148682	0.703754	0.903425	-0.146523	0.570704
ABI3-INTERACTING PROTEIN 3 (AIP3)	ABI3-interacting protein 3;(source:Araport11)	AT1G08780	15.4145	0.778588	-0.361067	0.0174214	0.873367	-0.19534	0.417864	0.867462	-0.205128	0.223672
MYOSIN BINDING PROTEIN 1 (MYOB1)	myosin-binding protein (Protein of unknown function, DUF593);(source:Araport11)	AT1G08800	12.2835	1.5773	0.657454	7.79e-05	1.33133	0.412872	0.0715644	1.71895	0.781527	3.13e-06
MYB DOMAIN PROTEIN 60 (MYB60)	putative transcription factor of the R2R3-MYB gene family. Transcript increases under conditions that promote stomatal opening (white and blue light, abi1-1 mutation) and decreases under conditions that trigger stomatal closure (ABA, desiccation, darkness), with the exception of elevated CO2. Expressed exclusively in guard cells of all tissues. It is required for light-induced opening of stomata.…	AT1G08810	3.6644	1.2446	0.315678	0.315782	1.41805	0.503904	0.186055	1.20205	0.265496	0.431863
VAMP/SYNAPTOBREVIN-ASSOCIATED PROTEIN 27-2 (VAP27-2)	Encodes VAP33-like protein that interacts with cowpea mosaic virus protein 60K. Is a SNARE-like protein that may be involved in vesicular transport to or from the ER.	AT1G08820	4.57641	0.978377	-0.0315369	0.842113	1.00114	0.00164853	0.994122	1.15283	0.205179	0.0987352
COPPER/ZINC SUPEROXIDE DISMUTASE 1 (CSD1)	Encodes a cytosolic copper/zinc superoxide dismutase CSD1 that can detoxify superoxide radicals. Its expression is affected by miR398-directed mRNA cleavage. Regulated by biotic and abiotic stress. Activation of CSD1 in the cytoplasm involves both a CCS-dependent and -independent pathway.	AT1G08830	10.0815	0.77215	-0.373047	0.000628066	0.963566	-0.053545	0.820473	0.792982	-0.334641	0.00334957
EMBRYO DEFECTIVE 2411 (emb2411)	Encodes a homolog of human and yeast DNA2. Mutants have increased sensitivity to DNA damage stress.	AT1G08840	136.677	1.13159	0.178348	0.477352	1.23995	0.310283	0.326619	0.977244	-0.0332095	0.920423
HEARTSTOPPER (HES)	Member of the uL18 RNA-binding protein family. uL18 proteins share a short structurally conserved domain that binds the 5S rRNA and allow its incorporation into ribosomes.	AT1G08845	1.16597	1.04553	0.0642344	0.869473	0.94541	-0.0809885	0.903211	1.12092	0.164679	0.658344
(H2AXA)	Encodes HTA5, a histone H2A protein. H2AX is a meiosis-specific isoform of histone H2A. Upon DSB formation, rapid accumulation of phosphorylated H2AX (&#947;-H2AX) occurs around the break site. H2AX foci accumulate in early G2. Immunolocalization studies in spread preparations of wild-type meiocytes at G2/early leptotene revealed the accumulation of numerous rather diffuse &#947;-H2AX foci throug…	AT1G08880	2.45721	0.829272	-0.270083	0.00520341	0.939818	-0.0895462	0.60538	0.89697	-0.156869	0.145032
	Major facilitator superfamily protein;(source:Araport11)	AT1G08890	84.6408	0.949101	-0.0753672	0.833328	0.945995	-0.0800955	0.891231	1.51257	0.597	0.0291704
	Major facilitator superfamily protein;(source:Araport11)	AT1G08900	8.52205	1.03453	0.0489726	0.801757	0.794809	-0.33132	0.0885344	1.14587	0.19644	0.227993
PROTEIN INHIBITOR OF ACTIVATED STAT LIKE 1 (PIAL1)	Encodes an SP-RING domain containing protein that functions in sumolaytion and is involved in positive regulation of sulfur metabolism and stress response.	AT1G08910	8.91172	0.932926	-0.100166	0.578207	1.00912	0.013092	0.970018	0.854559	-0.226749	0.16421
ERD (EARLY RESPONSE TO DEHYDRATION) SIX-LIKE 1 (ESL1)	Encodes ESL1, a transporter for monosaccharides.	AT1G08920	6.27436	1.39306	0.478256	0.0936499	0.985209	-0.021498	0.974638	1.37053	0.45473	0.1261
EARLY RESPONSE TO DEHYDRATION 6 (ERD6)	encodes a putative sucrose transporter whose gene expression is induced by dehydration and cold. The mRNA is cell-to-cell mobile.	AT1G08930	4.16969	0.664659	-0.589313	0.232511	0.747585	-0.41969	0.576964	1.66053	0.731644	0.134003
	Phosphoglycerate mutase family protein;(source:Araport11)	AT1G08940	30.1871	0.808107	-0.307381	0.384292	1.16212	0.216758	0.703654	1.12175	0.165748	0.675305
CATION EXCHANGER 11 (CAX11)	Encodes a member of the Potassium-dependent sodium-calcium exchanger like-family that localizes to the plasma membrane and nuclear periphery, and has a role in mediating high-af&#64257;nity K+ uptake and Na+ transport in yeast.	AT1G08960	3.91367	1.09676	0.133247	0.5779	1.04951	0.0697107	0.87317	1.20142	0.264735	0.225407
NUCLEAR FACTOR Y, SUBUNIT C9 (NF-YC9)	Encodes a NUCLEAR FACTOR-Y C (NF-YC) homologue NF-YC9. NF-YC3., NF-YC4 and NF-YC9 redundantly modulate GA- and ABA-mediated seed germination.	AT1G08970	4.62197	0.714662	-0.484668	9.39e-07	0.936236	-0.0950562	0.612832	0.781324	-0.356007	0.00061824
AMIDASE 1 (AMI1)	Encodes an enzyme with similarity to bacterial acylamidohydrolases and exhibits indole-3-acetamide amidohydrolase activity in vitro. This enzyme may be involved in the in vivo biosynthesis of indole-acetic acid from indole-3-acetamide, a native metabolite of A. thaliana. It appears to exist as a monomer.	AT1G08980	23.4217	0.714713	-0.484565	0.000335095	0.849774	-0.234849	0.23602	0.724314	-0.465314	0.000909397
NPK1-RELATED PROTEIN KINASE 1 (NP1)	NPK1-related protein kinase 1S	AT1G09000	55.5357	1.10798	0.147936	0.764558	1.14295	0.192766	1	1.14502	0.195368	0.696465
	glycoside hydrolase family 2 protein;(source:Araport11)	AT1G09010	0.637101	1.01683	0.0240852	0.887777	1.00979	0.0140582	0.960244	0.886851	-0.173237	0.212574
HOMOLOG OF YEAST SUCROSE NONFERMENTING 4 (SNF4)	Component of the regulatory subunit of SNF1-related protein kinase. As part of the regulatory complex it binds maltose which promotes kinase activity.	AT1G09020	21.8503	1.16668	0.222414	0.0496601	1.18265	0.242023	0.093677	1.12308	0.16746	0.173188
(SANT2)	arginine-glutamic acid dipeptide repeat protein;(source:Araport11)	AT1G09040	10.0977	1.03388	0.048069	0.894357	0.98066	-0.0281752	0.964651	1.14181	0.191317	0.555294
(SANT1)	arginine-glutamic acid dipeptide repeat protein;(source:Araport11)	AT1G09050	1.38179	0.832982	-0.263642	0.357964	0.908848	-0.137889	0.78918	1.19188	0.25324	0.375375
(JMJ24)	JMJ24 is a nuclear localized JmjC domain containing protein. It has been shown to bind to transcribed regions AtSN1 and solo LTR and the promoter of SDC. JMJ24 appears to regulate basal levels of transcription of silenced loci in part by controlling methylation in heterochromatic regions.	AT1G09060	2.31745	0.878	-0.187707	0.0856035	1.02094	0.0299034	0.8993	0.879707	-0.184905	0.100978
SOYBEAN GENE REGULATED BY COLD-2 (SRC2)	SRC2 specifically binds the peptide PIEPPPHH, and moves from ER to a vacuole fraction where it gets internalized. Involved in Protein Storage Vacuole targeting. The mRNA is cell-to-cell mobile.	AT1G09070	10.7033	0.532722	-0.908544	0.00062526	0.757027	-0.401583	0.322422	0.965057	-0.0513144	0.903278
BINDING PROTEIN 3 (BIP3)	Heat shock protein 70 (Hsp 70) family protein;(source:Araport11)	AT1G09080	54.9646	2.07933	1.05612	0.4157	2.51251	1.32913	0.442847	15.7307	3.97551	0.000230908
26S PROTEASOME AAA-ATPASE SUBUNIT RPT5B (RPT5B)	Encodes RPT5b (Regulatory Particle 5b), one of the six AAA-ATPases of the proteasome regulatory particle. Essential for gametophyte development. In Arabidopsis, the RPT5 subunit is encoded by two highly homologous genes, RPT5a and RPT5b. RPT5a and RPT5b show accession-dependent functional redundancy. In Wassilewskija (Ws) accession: mutant alleles of RPT5a displayed 50% pollen lethality, indicati…	AT1G09100	0.59481	0.874447	-0.193557	0.0963732	1.00668	0.0096081	0.970857	0.927048	-0.109284	0.409199
	ATP-dependent caseinolytic (Clp) protease/crotonase family protein;(source:Araport11)	AT1G09130	12.6308	0.979906	-0.029285	0.829751	1.07758	0.107789	0.509609	0.869741	-0.201343	0.061033
SERINE/ARGININE-RICH PROTEIN SPLICING FACTOR 30 (SR30)	Encodes a serine-arginine rich RNA binding protein involved in regulation of splicing (including splicing of itself). Exists as 3 alternative spliced forms that are differentially expressed. AT1G09140.1 predominantly accumulates in the cytosol in light grown plants.Barta et al (2010) have proposed a nomenclature for Serine/Arginine-Rich Protein Splicing Factors (SR proteins): Plant Cell. 2010, 22…	AT1G09140	70.1533	0.807701	-0.308107	0.009346	0.866089	-0.207413	0.214478	0.855842	-0.224584	0.0795591
	pseudouridine synthase and archaeosine transglycosylase (PUA) domain-containing protein;(source:Araport11)	AT1G09150	22.4352	0.896263	-0.158006	0.187855	0.890827	-0.166782	0.318891	0.831699	-0.265867	0.019604
	Protein phosphatase 2C family protein;(source:Araport11)	AT1G09160	14.2479	1.0618	0.0865105	0.598866	1.03108	0.0441576	0.881851	0.94066	-0.0882543	0.613968
	P-loop nucleoside triphosphate hydrolases superfamily protein with CH (Calponin Homology) domain-containing protein;(source:Araport11)	AT1G09170	9.87705	1.38941	0.474468	0.409271	1.31294	0.392803	1	1.7378	0.797261	0.134004
SECRETION-ASSOCIATED RAS SUPER FAMILY 1 (SARA1A)	A member of ARF-like GTPase family. A thaliana has 21 members, in two subfamilies, ARF and ARF-like (ARL) GTPases.	AT1G09180	0.319111	1.03221	0.0457308	0.952852	0.79122	-0.337849	1	1.38462	0.469488	0.468023
	Tetratricopeptide repeat (TPR)-like superfamily protein;(source:Araport11)	AT1G09190	1.88697	0.852804	-0.229713	0.562584	1.02917	0.0414817	1	0.834149	-0.261622	0.520032
	Ppx-GppA phosphatase;(source:Araport11)	AT1G09195	2.97909	1.16073	0.215031	0.282487	0.981477	-0.026973	0.948447	1.35015	0.433119	0.016224
HISTONE 3.1 (H3.1)	Histone superfamily protein;(source:Araport11)	AT1G09200	3.78007	0.740935	-0.432582	0.00364812	0.958779	-0.0607294	0.848306	0.746869	-0.421072	0.00618828
CALRETICULIN 1B (CRT1b)	Encodes one of three Arabidopsis calreticulins.Post-transcriptionally regulates together with CRT1 VAMP721/722 levels under ER stress.	AT1G09210	94.8242	0.835591	-0.259132	0.355291	1.05388	0.0757066	0.887079	1.09235	0.127432	0.700278
	Pentatricopeptide repeat (PPR) superfamily protein;(source:Araport11)	AT1G09220	38.0928	1.27163	0.346682	0.463379	0.748291	-0.418329	1	0.985781	-0.0206608	0.97673
U11/U12-65K (U11/U12-65K)	Encodes a U12-type spliceosomal protein that is an indispensible component of the minor spliceosome and plays a crucial role in U12 intron splicing and plant development.	AT1G09230	1.54604	0.807581	-0.308321	0.123616	0.866876	-0.206102	0.510082	0.845031	-0.242924	0.256908
NICOTIANAMINE SYNTHASE 3 (NAS3)	Encodes a nicotianamine synthase.	AT1G09240	5.08663	1.24562	0.316865	0.565356	2.49112	1.31679	0.00808636	1.5537	0.635709	0.203191
ATBS1 INTERACTING FACTOR 4 (AIF4)	basic helix-loop-helix (bHLH) DNA-binding superfamily protein;(source:Araport11)	AT1G09250	2.1013	0.725982	-0.461993	0.0522574	0.812687	-0.299229	0.402608	0.810576	-0.302981	0.249819
IMPORTIN ALPHA ISOFORM 4 (IMPA-4)	Protein interacts with Agrobacterium proteins VirD2 and VirE2.	AT1G09270	20.9651	0.92564	-0.111477	0.513144	1.00873	0.0125433	0.970018	1.04319	0.061008	0.754625
	rhodanese-like domain protein;(source:Araport11)	AT1G09280	14.3935	0.666198	-0.585978	0.000142472	0.845798	-0.241615	0.31605	0.781951	-0.354851	0.0332107
	hypothetical protein;(source:Araport11)	AT1G09290	7.08734	0.924394	-0.11342	0.671022	0.827942	-0.272398	0.427583	0.889474	-0.168976	0.521646
(ATICP55)	Encodes a mitochondrial protease ICP55. Alters the stability of proteins by removal of a single amino acid from their sequence.	AT1G09300	4.45075	0.835652	-0.259025	0.247286	0.851439	-0.232025	0.486626	0.872793	-0.196288	0.415866
(SVB2)	ABA responsive trichome formation regulator.	AT1G09310	2.76319	1.29188	0.36947	0.0456647	1.32698	0.408143	0.0723797	0.850656	-0.233353	0.262127
AGENET DOMAIN (AGD)-CONTAINING P1 (AGDP1)	Heterochromatin-binding protein which can bind to three H3K9me2 tails. Preferentially binds to long TEs. Required for transcriptional silencing, non-CG DNA methylation, and H3K9 dimethylation at some loci.	AT1G09320	752.642	0.695689	-0.523485	0.00739755	0.763266	-0.389742	0.155138	0.956678	-0.0638952	0.815867
ECHIDNA (ECH)	ECHIDNA localizes to the TGN, and has been shown to function in the vacuolar sorting pathway of cell wall components ,mucilage, and wax.	AT1G09330	4.75601	1.37216	0.456445	0.00359309	1.08468	0.117265	0.706953	1.45856	0.544543	0.000546706
CHLOROPLAST RNA BINDING (CRB)	Encodes CHLOROPLAST RNA BINDING (CRB), a putative RNA-binding protein. CRB is important for the proper functioning of the chloroplast. Mutations in CRB also affects the circadian system, altering the expression of both oscillator and output genes. The mRNA is cell-to-cell mobile.	AT1G09340	10.5103	1.51524	0.599549	6.63e-05	1.33868	0.420815	0.0252928	0.834202	-0.261531	0.135854
GALACTINOL SYNTHASE 3 (GolS3)	Predicted to encode a galactinol synthase	AT1G09350	212.305	1.39567	0.480958	0.555269	2.44901	1.2922	0.138771	3.02416	1.59653	0.0187665
	GDSL-motif esterase/acyltransferase/lipase. Enzyme group with broad substrate specificity that may catalyze acyltransfer or hydrolase reactions with lipid and non-lipid substrates.	AT1G09390	1.66688	0.632655	-0.660509	0.000114433	0.812422	-0.299698	0.242766	0.738419	-0.437489	0.0162883
	pentatricopeptide (PPR) repeat-containing protein;(source:Araport11)	AT1G09410	7.31404	0.846651	-0.240161	0.694324	0.875049	-0.192564	1	0.816949	-0.291682	0.643546
NIM1-INTERACTING 3 (NIMIN-3)	encodes a kinase that physically interacts with NPR1/NIM1	AT1G09415	0.955774	0.724658	-0.464628	0.00675218	0.791989	-0.336447	0.158671	0.794077	-0.33265	0.0706537
GLUCOSE-6-PHOSPHATE DEHYDROGENASE 4 (G6PD4)	Encodes a protein similar to glucose-6-phosphate dehydrogenase but, based on amino acid differences in the active site and lack of activity, does not encode a functional G6PDH. The amino acid sequence for the consensus sequence of the G6PDH active site (DHYLGKE) differs in three places in this protein. gc exon splice site at 20574 is based on protein alignment, and is not confirmed experimentally.	AT1G09420	30.1963	0.891922	-0.16501	0.672891	0.699976	-0.514623	1	0.983388	-0.0241677	0.962252
ATP-CITRATE LYASE A-3 (ACLA-3)	Encodes subunit A of the heteromeric enzyme ATP citrate lyase (ACL). In animals, ACL is encoded by a single gene; ACL in Arabidopsis is composed of two polypeptides, ACLA (encoded by 3 genes) and ACLB (encoded by 2 genes). The holoenzyme has an A(4)B(4)stoichiometry. Expression of both ACLA and ACLB but not of either of the subunits alone results in ACL activity.	AT1G09430	1.14777	0.884881	-0.176445	0.125738	0.942408	-0.0855766	0.666699	1.08679	0.120068	0.34232
	Protein kinase superfamily protein;(source:Araport11)	AT1G09440	24.9939	1.04325	0.0610791	0.834945	1.15606	0.209218	0.575782	0.813183	-0.298349	0.235079
HASPIN-RELATED GENE (Haspin)	Encodes a protein kinase that phosphorylates histone H3 at Thr3 and Thr11 and plays a role in mitotic cell division.	AT1G09450	4.36932	0.843753	-0.245107	0.63073	1.07942	0.110251	1	0.727544	-0.458894	0.343245
	Carbohydrate-binding X8 domain superfamily protein;(source:Araport11)	AT1G09460	0.958229	0.32388	-1.62647	0.00015146	0.584907	-0.773721	1	0.663437	-0.591969	0.203628
(ATNEAP3)	NEAP3 is a member of a small family containing coiled-coil domains, a nuclear localization signal and a C-terminal predicted transmembrane domain. It localizes to the nuclear periphery. Mutants have altered nuclear morphology and chromatin structure.	AT1G09470	2.79669	0.772177	-0.372997	0.358562	0.808858	-0.306042	1	0.838217	-0.254604	0.569076
	similar to Eucalyptus gunnii alcohol dehydrogenase of unknown physiological function (GI:1143445), Vigna unguiculata (gi:1854445), NOT a cinnamyl-alcohol dehydrogenase The mRNA is cell-to-cell mobile.	AT1G09480	1.74291	1.25958	0.332943	0.640059	0.965074	-0.0512879	1	1.40241	0.487912	0.479828
	similar to Eucalyptus gunnii alcohol dehydrogenase of unknown physiological function (GI:1143445), Vigna unguiculata (gi:1854445), NOT a cinnamyl-alcohol dehydrogenase; Location of EST gb:H37170, gb:H77227 and gb:AA605565	AT1G09490	0.423139	1.09125	0.125976	0.498361	0.859414	-0.218575	0.363238	0.865734	-0.208005	0.246031
	similar to Eucalyptus gunnii alcohol dehydrogenase of unknown physiological function (GI:1143445), Vigna unguiculata (gi:1854445), NOT a cinnamyl-alcohol dehydrogenase	AT1G09500	18.2399	1.5676	0.648557	0.392966	0.588391	-0.765153	0.470825	0.64427	-0.634264	0.432435
	hypothetical protein;(source:Araport11)	AT1G09520	3.55703	0.671629	-0.574263	0.00295957	0.742799	-0.428956	0.105477	0.823263	-0.280575	0.195493
PHYTOCHROME INTERACTING FACTOR 3 (PIF3)	Transcription factor interacting with photoreceptors phyA and phyB. Forms a ternary complex in vitro with G-box element of the promoters of LHY, CCA1. Acts as a negative regulator of phyB signalling. It degrades rapidly after irradiation of dark grown seedlings in a process controlled by phytochromes. Does not play a significant role in controlling light input and function of the circadian clockw…	AT1G09530	11.5094	0.765642	-0.385258	0.0310519	0.875014	-0.192622	0.506578	0.920717	-0.11917	0.595267
GERMIN-LIKE PROTEIN 5 (GLP5)	Encodes a plasodesmata-located protein involved in regulating primary root growth by controlling phloem-mediated allocation of resources between the primary and lateral root meristems. The mRNA is cell-to-cell mobile.	AT1G09560	6.90358	1.35862	0.442142	0.0575375	1.21794	0.284443	0.416588	1.59757	0.675878	0.00261171
PHYTOCHROME A (PHYA)	Light-labile cytoplasmic red/far-red light photoreceptor involved in the regulation of photomorphogenesis. It exists in two inter-convertible forms: Pr and Pfr (active) and functions as a dimer.The N terminus carries a single tetrapyrrole chromophore, and the C terminus is involved in dimerization. It is the sole photoreceptor mediating the FR high irradiance response (HIR). Major regulator in re…	AT1G09570	26.8739	0.673167	-0.570964	4.01e-09	0.729577	-0.454869	3.66e-05	0.964972	-0.051441	0.720558
MITOCHONDRIAL CALCIUM UPTAKE1 (MCU1)	Mitochondrial calcium channel.	AT1G09575	27.8599	0.798676	-0.324318	0.503789	0.792197	-0.336069	1	1.09631	0.132661	0.814045
	emp24/gp25L/p24 family/GOLD family protein;(source:Araport11)	AT1G09580	2.69161	0.825803	-0.276131	0.296831	0.863172	-0.21228	0.614276	0.740444	-0.433538	0.0886217
	Translation protein SH3-like family protein;(source:Araport11)	AT1G09590	6.07705	0.669911	-0.577959	8.96e-07	0.868738	-0.203007	0.259642	0.585326	-0.772687	6.13e-11
	Protein kinase superfamily protein;(source:Araport11)	AT1G09600	113.755	1.19616	0.258406	0.763598	1.15448	0.207247	1	0.633027	-0.65966	0.442194
GLUCURONOXYLAN METHYLTRANSFERASE1 (GXM1)	glucuronoxylan 4-O-methyltransferase-like protein (DUF579);(source:Araport11)	AT1G09610	0.296699	0.794202	-0.332422	0.713521	0.60714	-0.719898	1	0.374256	-1.4179	0.0901727
	ATP binding/leucine-tRNA ligases/aminoacyl-tRNA ligase;(source:Araport11)	AT1G09620	0.840305	0.974087	-0.0378774	0.690386	1.02551	0.0363443	0.812953	1.02766	0.0393631	0.692678
RAB GTPASE 11C (RAB11c)	Encodes a putative GTP-binding protein. Associates with organelles on a pathway from the Golgi to the plasma membrane in interphase. In dividing cells acts at the cell plate.	AT1G09630	44.1617	0.88051	-0.183589	0.292539	1.06116	0.0856452	0.783531	0.910304	-0.13558	0.475899
	Translation elongation factor EF1B, gamma chain;(source:Araport11)	AT1G09640	13.1881	0.831647	-0.265956	0.00124514	0.915625	-0.127172	0.310052	0.940427	-0.0886119	0.386158
	transmembrane protein;(source:Araport11)	AT1G09645	108.019	1.04679	0.06597	0.81304	0.852266	-0.230624	0.511369	1.27072	0.345641	0.121532
	RNA-binding KH domain-containing protein;(source:Araport11)	AT1G09660	8.79912	0.790305	-0.339519	0.0190743	0.830024	-0.268776	0.175633	0.642608	-0.637989	5.14e-06
	Pentatricopeptide repeat (PPR) superfamily protein;(source:Araport11)	AT1G09680	11.7212	0.754101	-0.407171	0.316092	0.878182	-0.187408	1	1.01205	0.0172764	0.977322
	Translation protein SH3-like family protein;(source:Araport11)	AT1G09690	1.94121	0.63605	-0.652787	6.74e-13	0.858361	-0.220344	0.0886095	0.609236	-0.714928	1.3e-14
HYPONASTIC LEAVES 1 (HYL1)	Encodes a nuclear dsRNA binding protein. Involved in mRNA cleavage. The mutant is characterized by shorter stature, delayed flowering, leaf hyponasty, reduced fertility, decreased rate of root growth, and an altered root gravitropic response. It also exhibits less sensitivity to auxin and cytokinin.	AT1G09700	216.09	0.75037	-0.414326	0.0358788	0.873124	-0.195742	0.554963	0.72812	-0.457752	0.0223613
DRMY1 PARALOG 1 (DP1)	Paralog of DRMY1 with unknown function.	AT1G09710	4.5787	0.925386	-0.111873	0.717965	0.912275	-0.132459	0.786185	0.710515	-0.493063	0.0559093
ARABIDOPSIS SUMO PROTEASE 1 (ASP1)	Encodes a SUMO protease that positively regulates the transition to flowering in long and short days. Along with SPF2, its activity is required for fertility as asp1/spf2 double mutants have defects in gametogenesis and embroygenesis.	AT1G09730	3.49089	0.970873	-0.0426453	0.811689	0.970951	-0.0425303	0.886792	1.08002	0.111057	0.500094
	Adenine nucleotide alpha hydrolases-like superfamily protein;(source:Araport11)	AT1G09740	5.5585	0.836289	-0.257926	0.261992	0.937855	-0.0925635	0.83382	1.07374	0.102646	0.70418
	Eukaryotic aspartyl protease family protein;(source:Araport11)	AT1G09750	5.88667	0.800432	-0.32115	0.136118	0.909922	-0.136185	0.717544	0.693463	-0.528109	0.0102108
U2 SMALL NUCLEAR RIBONUCLEOPROTEIN A (U2A')	U2 small nuclear ribonucleoprotein A;(source:Araport11)	AT1G09760	150.118	0.876788	-0.189701	0.15736	0.978795	-0.030922	0.914872	0.859234	-0.218877	0.104275
CELL DIVISION CYCLE 5 (CDC5)	Member of MYB3R- and R2R3- type MYB- encoding genes. Essential for plant innate immunity. Interacts with MOS4 and PRL1. The mRNA is cell-to-cell mobile.	AT1G09770	16.3627	0.749619	-0.41577	8.35e-08	0.826594	-0.274748	0.00381148	0.953613	-0.0685241	0.514533
2,3-BIPHOSPHOGLYCERATE-INDEPENDENT PHOSPHOGLYCERATE MUTASE 1 (iPGAM1)	Encodes a 2,3-biphosphoglycerate-independent phosphoglycerate mutase that is involved in pollen development and stomatal movement.	AT1G09780	45.2497	1.2897	0.367031	0.0038275	1.33457	0.416372	0.00390774	1.09453	0.130311	0.407049
	Cox19 family protein (CHCH motif);(source:Araport11)	AT1G09794	56.5582	0.799231	-0.323316	0.483815	0.825973	-0.275834	1	0.78968	-0.34066	0.475719
ATP PHOSPHORIBOSYL TRANSFERASE 2 (ATP-PRT2)	ATP phosphoribosyl transferase, catalyses first step of histidine biosynthesis	AT1G09795	2.86684	1.01327	0.0190117	0.901774	1.05196	0.073078	0.723892	0.885447	-0.175523	0.148008
	Pseudouridine synthase family protein;(source:Araport11)	AT1G09800	42.8913	0.709825	-0.494464	0.0557596	0.885312	-0.175742	0.712206	0.551964	-0.857355	0.000753813
EVOLUTIONARILY CONSERVED C-TERMINAL REGION 11 (ECT11)	evolutionarily conserved C-terminal region 11;(source:Araport11)	AT1G09810	2.29212	1.27241	0.347561	0.0809974	1.15156	0.20359	0.532024	0.998295	-0.00246258	0.994996
	multidrug resistance protein;(source:Araport11)	AT1G09812	3.48308	0.626553	-0.674492	0.431107	0.988059	-0.0173313	1	0.572862	-0.803741	0.35497
POLYMERASE DELTA 4 (POLD4)	polymerase delta 4;(source:Araport11)	AT1G09815	1.28889	0.569247	-0.812874	4.11e-07	0.811335	-0.30163	0.205903	0.721209	-0.47151	0.00590305
	Pentatricopeptide repeat (PPR-like) superfamily protein;(source:Araport11)	AT1G09820	25.1347	1.15276	0.205086	0.494868	1.19086	0.251998	0.563856	1.1959	0.258092	0.386793
PURINE BIOSYNTHESIS 2 (PUR2)	glycinamide ribonucleotide synthetase (GAR synthetase) that catalyzes the conversion of phosphoribosyl amine to phosphoribosyl glycineamide	AT1G09830	2.53043	1.02833	0.0403018	0.80446	1.08523	0.118006	0.568419	0.928091	-0.107661	0.473631
SHAGGY-LIKE PROTEIN KINASE 41 (SK41)	GSK3-like kinase, sub-group IV.	AT1G09840	19.8877	1.19501	0.257026	0.0205022	1.04249	0.0600397	0.79391	1.03397	0.0481895	0.755193
XYLEM BARK CYSTEINE PEPTIDASE 3 (XBCP3)	Arabidopsis thaliana papain-like cysteine peptidase	AT1G09850	9.44061	1.30265	0.381451	0.00375854	1.10841	0.148491	0.506515	0.93417	-0.0982423	0.576661
	histidine acid phosphatase family protein;(source:Araport11)	AT1G09870	17.8949	0.818181	-0.289508	0.0204007	0.924527	-0.113213	0.609367	0.857266	-0.222186	0.0949659
	Rhamnogalacturonate lyase family protein;(source:Araport11)	AT1G09880	10.3595	1.69083	0.757733	0.540756	1.85657	0.892644	1	2.47766	1.30898	0.246921
	Rhamnogalacturonate lyase family protein;(source:Araport11)	AT1G09890	0.0997136	0.736884	-0.44049	0.270977	0.850845	-0.233032	1	0.875796	-0.191334	0.680461
	Pentatricopeptide repeat (PPR-like) superfamily protein;(source:Araport11)	AT1G09900	0.960456	1.18785	0.248348	0.109411	1.04684	0.0660413	0.835407	0.97647	-0.0343529	0.878325
	Rhamnogalacturonate lyase family protein;(source:Araport11)	AT1G09910	13.3255	0.889714	-0.168586	0.249207	0.918554	-0.122564	0.598473	0.987768	-0.017756	0.931866
	TRAF-type zinc finger-like protein;(source:Araport11)	AT1G09920	7.09707	1.0892	0.123275	0.459739	1.02911	0.0414038	0.8993	1.07958	0.110468	0.532591
	Phosphoglycerate mutase family protein;(source:Araport11)	AT1G09932	9.1608	1.24263	0.313393	0.756474	1.73557	0.795406	0.522235	7.8847	2.97906	5.19e-05
(HEMA2)	Encodes glutamyl-tRNA reductase. Involved in heme biosynthesis in non-photosynthetic tissues and induced by oxidative stress in photosynthetic tissues to supply heme for defensive hemoproteins	AT1G09940	1.60321	0.722097	-0.469736	0.00315105	0.858447	-0.220199	0.377646	0.847668	-0.238428	0.185056
RESPONSE TO ABA AND SALT 1 (RAS1)	RESPONSE TO ABA AND SALT 1;(source:Araport11)	AT1G09950	9.9669	0.431148	-1.21374	0.248615	0.0874482	-3.51543	1	0.755656	-0.404199	0.742309
SUCROSE TRANSPORTER 4 (SUT4)	low affinity (10mM) sucrose transporter in sieve elements (phloem)	AT1G09960	0.910218	0.864636	-0.209835	0.512184	0.84756	-0.238613	0.627317	0.825476	-0.276701	0.385776
(LRR XI-23)	RLK7 belongs to a leucine-rich repeat class of receptor-likekinase (LRR-RLKs). It is involved in the control of germination speed and the tolerance to oxidant stress. The mRNA is cell-to-cell mobile.	AT1G09970	2.03611	0.868409	-0.203553	0.597298	1.08759	0.121129	0.851638	2.25015	1.17002	0.000111453
	Putative serine esterase family protein;(source:Araport11)	AT1G09980	42.7909	1.36122	0.444899	1.66e-05	1.18827	0.248866	0.0925907	1.34727	0.430042	5.94e-05
	DNA repair DEAD helicase RAD3/XP-D subfamily protein;(source:Araport11)	AT1G09995	6.29322	1.27084	0.345787	0.452103	1.13738	0.185708	1	1.66215	0.733047	0.0707676
	Ribonuclease H-like superfamily protein;(source:Araport11)	AT1G10000	1.8814	0.568859	-0.813858	0.291847	0.859747	-0.218016	1	0.668979	-0.579967	0.482107
	formin-like protein (DUF1005);(source:Araport11)	AT1G10020	1.13549	1.50316	0.587996	0.000311795	0.897189	-0.156517	0.637129	1.25314	0.325543	0.0799041
HOMOLOG OF YEAST ERGOSTEROL28 (ERG28)	Encodes a protein that functions as a scaffolding platform for coassembling the sterol C4 demethylation enzyme complex. It also plays an essential role in the maintenance of polar auxin transport (PAT) by restricting the release and accumulation of 4-carboxy-4-methyl-24-methylenecycloartanol (CMMC), a PAT inhibitor.	AT1G10030	5.88139	1.22958	0.298164	0.212674	0.902048	-0.148723	0.740386	1.07374	0.102651	0.733882
	alpha/beta-Hydrolases superfamily protein;(source:Araport11)	AT1G10040	3.77717	0.939198	-0.090498	0.90657	0.953163	-0.0692055	0.955739	2.29028	1.19552	0.0311539
	Encodes a putative glycosyl hydrolase family 10 protein (xylanase).	AT1G10050	1.34939	0.830732	-0.267545	0.368401	0.923148	-0.115366	0.831651	1.34615	0.428837	0.122423
BRANCHED-CHAIN AMINO ACID TRANSAMINASE 1 (BCAT-1)	encodes a mitochondrial branched-chain amino acid aminotransferase. Complements the yeast leu/iso-leu/val auxotrophy mutant.	AT1G10060	4.71067	0.846022	-0.241233	0.458599	1.25648	0.329389	0.438463	1.18139	0.24048	0.470485
BRANCHED-CHAIN AMINO ACID TRANSAMINASE 2 (BCAT-2)	Encodes a chloroplast branched-chain amino acid aminotransferase. Complements the yeast leu/iso-leu/val auxotrophy mutant. Involved in cell wall development.	AT1G10070	4.24177	0.405458	-1.30238	0.000193354	0.552173	-0.856808	0.0620152	1.08097	0.112328	0.829584
	Early-responsive to dehydration stress protein (ERD4);(source:Araport11)	AT1G10090	8.29613	1.31273	0.392575	0.0541605	1.18701	0.247334	0.421594	1.53267	0.616047	0.00171448
	Protein prenylyltransferase superfamily protein;(source:Araport11)	AT1G10095	7.66517	0.884809	-0.176562	0.554386	0.992001	-0.0115871	0.983769	1.04251	0.0600609	0.866666
CRY2-INTERACTING BHLH 4 (CIB4)	basic helix-loop-helix (bHLH) DNA-binding superfamily protein;(source:Araport11)	AT1G10120	2.11307	0.959866	-0.059095	0.77895	0.914222	-0.129383	0.664514	0.871901	-0.197763	0.281598
ENDOPLASMIC RETICULUM-TYPE CALCIUM-TRANSPORTING ATPASE 3 (ECA3)	Encodes a golgi localized P2A-type Ca2+ ATPase involved in Mn nutrition and homeostasis.	AT1G10130	6.59443	0.963351	-0.0538668	0.687371	1.03011	0.0427931	0.847468	1.0281	0.0399813	0.785157
	Uncharacterized conserved protein UCP031279;(source:Araport11)	AT1G10140	4.4253	0.408453	-1.29176	1.04e-09	0.573737	-0.80154	0.00157704	1.01139	0.0163408	0.96304
	Carbohydrate-binding protein;(source:Araport11)	AT1G10150	15.5448	1.75331	0.81008	4.79e-08	1.1533	0.205774	0.45856	1.76877	0.82275	5.97e-08
PHLOEM PROTEIN 2-A10 (PP2-A10)	phloem protein 2-A10;(source:Araport11)	AT1G10155	6.57514	0.89904	-0.153543	0.914289	1.71783	0.780589	1	0.994492	-0.00796858	0.997085
NF-X-LIKE 1 (NFXL1)	Encodes AtNFXL1, a homologue of the putative human transcription repressor NF-X1. Functions as a negative regulator of the trichothecene phytotoxin-induced defense response.	AT1G10170	0.461179	0.832834	-0.2639	0.00207029	0.911539	-0.133624	0.31605	0.974953	-0.0365957	0.76184
EXOCYST COMPLEX COMPONENT 84C (EXO84C)	LOW protein: exocyst complex component-like protein;(source:Araport11)	AT1G10180	15.9615	0.993165	-0.00989429	0.961102	1.05298	0.0744814	0.80303	0.929582	-0.105346	0.567645
WLIM1 (WLIM1)	Encodes a member of the Arabidopsis LIM proteins: a family of actin bundlers with distinct expression patterns. WLIM1, WLIM2a, and WLIM2b are widely expressed, whereas PLIM2a, PLIM2b, and PLIM2c are predominantly expressed in pollen. Regulates actin cytoskeleton organization.	AT1G10200	6.89784	0.923935	-0.114137	0.283345	0.907829	-0.139507	0.323045	0.833809	-0.26221	0.00630018
MITOGEN-ACTIVATED PROTEIN KINASE 1 (MPK1)	Encodes ATMPK1. Kinase is activated by wounding.	AT1G10210	82.9305	0.756641	-0.402319	0.0980425	0.781134	-0.356358	0.303013	1.13115	0.177793	0.530696
SKP1-LIKE 18 (SK18)	Involved in protein degradation. One target is PHR1.	AT1G10230	6.59266	0.752203	-0.410807	0.16204	0.781966	-0.354823	0.405064	0.917883	-0.123618	0.736279
FAR1-RELATED SEQUENCE 11 (FRS11)	FAR1-related sequence 11;(source:Araport11)	AT1G10240	11.8316	0.991781	-0.0119064	0.96695	0.901011	-0.150383	0.705461	0.814389	-0.29621	0.203736
GLUTAMINE-RICH PROTEIN 23 (GRP23)	glutamine-rich protein 23;(source:Araport11)	AT1G10270	4.00154	0.797645	-0.326181	0.0962433	1.0689	0.0961223	0.797601	0.83597	-0.258478	0.21846
	Core-2/I-branching beta-1,6-N-acetylglucosaminyltransferase family protein;(source:Araport11)	AT1G10280	6.46833	1.56932	0.65014	0.011849	1.24058	0.31101	0.4811	1.47452	0.560241	0.0405916
DYNAMIN-LIKE PROTEIN 6 (ADL6)	involved in trafficking from the trans-Golgi Network to the central vacuole. The mRNA is cell-to-cell mobile.	AT1G10290	1.81372	0.880343	-0.183862	0.245912	1.02742	0.0390195	0.902837	1.01641	0.0234851	0.915594
	encodes a NADPH-dependent pterin aldehyde reductase that accepts pterin aldehyde as well as dihydropterin aldehyde as substrates involved in metabolism and salvage of folate and its derivatives.	AT1G10310	17.3595	0.967364	-0.0478686	0.809947	1.00983	0.0141123	0.968297	0.805417	-0.312192	0.04865
	Zinc finger C-x8-C-x5-C-x3-H type family protein;(source:Araport11)	AT1G10320	10.0913	0.965395	-0.050808	0.793617	1.21148	0.276775	0.15635	1.04601	0.0648904	0.743144
	Tetratricopeptide repeat (TPR)-like superfamily protein;(source:Araport11)	AT1G10330	5.427	1.95366	0.96618	0.0748583	1.3225	0.403267	1	1.36916	0.453287	0.497112
	Ankyrin repeat family protein;(source:Araport11)	AT1G10340	0.805264	0.835461	-0.259356	0.770409	0.883759	-0.178275	0.906458	3.08631	1.62588	0.0155248
	DNAJ heat shock family protein;(source:Araport11)	AT1G10350	1.49143	0.906313	-0.141919	0.542758	1.01216	0.0174402	0.969261	0.923891	-0.114205	0.652093
GLUTATHIONE S-TRANSFERASE TAU 18 (GSTU18)	Encodes glutathione transferase belonging to the tau class of GSTs. Naming convention according to Wagner et al. (2002).	AT1G10360	9.68607	1.08567	0.118589	0.647589	1.08206	0.113786	0.779181	0.76719	-0.382344	0.0850745
EARLY-RESPONSIVE TO DEHYDRATION 9 (ERD9)	Encodes GSTU17 (Glutathione S-Transferase U17). Functions as a negative component of stress-mediated signal transduction pathways in drought and salt stress responses.	AT1G10370	37.8527	1.78394	0.83507	0.24833	1.93418	0.951721	0.317365	2.27272	1.18442	0.090883
	Putative membrane lipoprotein;(source:Araport11)	AT1G10380	5.88935	1.29255	0.370223	0.278274	1.38574	0.470652	0.298975	1.46092	0.546882	0.090883
DRACULA2 (DRA2)	DRA2 is a homolog of mammalian nucleoporin 98 and a likely component of the nuclear pore complex in Arabidopsis. It positively participates in the control of the hypocotyl elongation response to plant proximity and control of shade induced gene expression. Nucleoportin which redundantly inhibits flowering together with Nup98b through multiple pathways including clock, photoperiod, and age pathway…	AT1G10390	2.2609	0.808621	-0.306464	0.00060247	0.968777	-0.0457635	0.811426	0.894148	-0.161414	0.108674
	CW14 protein (DUF1336);(source:Araport11)	AT1G10410	17.2309	0.984554	-0.0224571	0.935959	1.02203	0.0314366	0.943615	1.41783	0.503689	0.00988684
	Encodes protein with unknown function whose expression is repressed by inoculation with Agrobacterium tumerifaciens.	AT1G10417	9.85734	1.31159	0.391318	0.637441	1.26401	0.33801	1	3.0142	1.59178	0.0134041
PROTEIN PHOSPHATASE 2A-2 (PP2A-2)	Encodes one of the isoforms of the catalytic subunit of protein phosphatase 2A: AT1G59830/PP2A-1, AT1G10430/PP2A-2, At2g42500/PP2A-3, At3g58500/PP2A-4 [Plant Molecular Biology (1993) 21:475-485 and (1994) 26:523-528; Note that in more recent publications, there is mixed use of gene names for PP2A-3 and PP2A-4 - some refer to At2g42500 as PP2A-3 and some as PP2A-4]. It regulates the activation of …	AT1G10430	0.303426	0.94475	-0.0819948	0.619611	0.961817	-0.056166	0.844126	0.909517	-0.136828	0.388343
SIN3-LIKE 6 (SNL6)	Encodes SIN3-like 6, a homolog of the transcriptional repressor SIN3 (AT1G24190).	AT1G10450	13.2896	1.03233	0.0459095	0.757467	0.944793	-0.0819299	0.709212	1.10761	0.147449	0.248756
GERMIN-LIKE PROTEIN 7 (GLP7)	germin-like protein (GLP7)	AT1G10460	5.99494	0.574767	-0.798952	0.0506968	0.820423	-0.285561	1	0.629312	-0.668154	0.114975
RESPONSE REGULATOR 4 (ARR4)	Encodes a two-component response regulator. Acts redundantly with ARR3 in the control of circadian period in a cytokinin-independent manner.	AT1G10470	2.84364	0.885226	-0.175882	0.180412	0.927075	-0.109242	0.600913	0.716919	-0.480117	4.45e-05
	GNAT acetyltransferase (DUF699);(source:Araport11)	AT1G10490	87.8434	1.14353	0.193489	0.150184	1.0372	0.0526947	0.844529	1.10743	0.147211	0.313885
CHLOROPLAST-LOCALIZED ISCA-LIKE PROTEIN (CPISCA)	Involved in chloroplast Fe-S cluster assembly. Located in the chloroplast stroma. Expressed preferentially in green tissues.	AT1G10500	5.22843	1.32743	0.408631	0.00847719	1.07086	0.098771	0.749184	1.2304	0.299128	0.0764976
EMBRYO DEFECTIVE 2004 (emb2004)	RNI-like superfamily protein;(source:Araport11)	AT1G10510	22.2406	1.17039	0.226985	0.0687872	1.04344	0.0613479	0.805811	0.949143	-0.0753021	0.638021
DNA POLYMERASE {LAMBDA} (Pol{lambda})	Encodes a homolog of the mammalian DNA polymerase lambda that is involved in the repair of UV-B induced DNA damage.	AT1G10520	14.6949	0.483581	-1.04817	0.0647047	0.790393	-0.339359	1	0.673542	-0.57016	0.358435
PLASTID REDOX INSENSITIVE 2 (PRIN2)	Encodes PRIN2 (plastid redox insensitive 2). PRIN2 mutants are impaired in PEP (plastid-encoded RNA polymerase) activity and high light-dependent plastid redox signalling to the nucleus.	AT1G10522	0.63802	1.16027	0.21446	0.219835	1.02328	0.0331969	0.929791	0.922434	-0.116483	0.570318
NUCLEOBASE-ASCORBATE TRANSPORTER 8 (NAT8)	nucleobase-ascorbate transporter 8;(source:Araport11)	AT1G10540	15.8969	1.14236	0.192022	0.838564	1.45998	0.545944	1	1.21171	0.277042	0.774474
XYLOGLUCAN:XYLOGLUCOSYL TRANSFERASE 33 (XTH33)	Encodes a membrane-localized protein that is predicted to function during cell wall modification.Overexpression of XTH33 results in abnormal cell morphology. It's expression is under epigenetic control by ATX1.	AT1G10550	0.215559	1.76242	0.817561	0.179909	0.941699	-0.0866626	1	0.813555	-0.297689	0.711085
PLANT U-BOX 18 (PUB18)	Encodes a protein containing a UND, a U-box, and an ARM domain. This protein has E3 ubiquitin ligase activity based on in vitro assays.	AT1G10560	0.817633	0.597057	-0.744059	0.0923714	0.789669	-0.340681	1	1.12967	0.175907	0.741269
OVERLY TOLERANT TO SALT 2 (OTS2)	Encodes a deSUMOylating enzyme. In vitro it has both peptidase activity and isopeptidase activity: it can cleave the C-terminal residues from SUMO to activate it for attachment to a target protein and it can also act on the isopeptide bond between SUMO and another protein. sYFP:OTS2 protein accumulates in nuclei in a punctate pattern. Double mutant analysis with ULP1D/OTS1 indicates that these ge…	AT1G10570	1.05041	1.04083	0.0577377	0.694804	0.959249	-0.0600232	0.805686	1.01402	0.0200827	0.90978
	Transducin/WD40 repeat-like superfamily protein;(source:Araport11)	AT1G10580	8.95959	0.878036	-0.187648	0.15599	0.936734	-0.0942891	0.681366	1.01776	0.0253952	0.889897
	basic helix-loop-helix (bHLH) DNA-binding superfamily protein;(source:Araport11)	AT1G10585	19.2075	2.00543	1.00391	0.169383	1.05838	0.0818567	1	2.49527	1.3192	0.0655167
	Nucleic acid-binding, OB-fold-like protein;(source:Araport11)	AT1G10590	2.27155	0.775155	-0.367444	0.000160814	0.835693	-0.258956	0.0413716	0.937144	-0.0936574	0.452137
ASSOCIATED MOLECULE WITH THE SH3 DOMAIN OF STAM 2 (AMSH2)	associated molecule with the SH3 domain of STAM 2;(source:Araport11)	AT1G10600	66.1486	0.90434	-0.145063	0.545011	0.875361	-0.192049	0.571728	0.90106	-0.150305	0.547109
	basic helix-loop-helix (bHLH) DNA-binding superfamily protein;(source:Araport11)	AT1G10610	12.1128	0.971361	-0.0419206	0.855003	0.998931	-0.00154293	0.996184	1.11014	0.150746	0.454341
ADP-RIBOSYLATION FACTOR A1F (ARFA1F)	A member of ARF GTPase family. A thaliana has 21 members of this family, known to be essential for vesicle coating and uncoating and functions in GTP-binding. Gene encoding ADP-ribosylation factor and similar to other ARFs and ARF-like proteins. The gene is shown to play a role in cell division, cell expansion and cellulose production using antisense construct.	AT1G10630	5.44065	0.827598	-0.272997	0.0250339	0.961374	-0.0568297	0.823315	0.88822	-0.17101	0.207228
	Pectin lyase-like superfamily protein;(source:Araport11)	AT1G10640	31.0281	1.68063	0.749	0.132421	2.07613	1.05389	0.0727877	1.2071	0.271546	0.662602
	SBP (S-ribonuclease binding protein) family protein;(source:Araport11)	AT1G10650	4.84954	1.64545	0.718484	1.74e-05	1.31556	0.395678	0.106572	1.18696	0.247274	0.23775
(DEG17)	transmembrane protein;(source:Araport11)	AT1G10657	4.2582	1.60992	0.686991	0.000327678	1.45009	0.536146	0.0329363	1.16026	0.214444	0.385776
	transmembrane protein;(source:Araport11)	AT1G10660	6.09163	1.44315	0.529219	0.000806029	1.14558	0.196083	0.461809	1.29822	0.376539	0.028419
ATP-CITRATE LYASE A-1 (ACLA-1)	One of the three genes encoding subunit A of the trimeric protein ATP Citrate Lyase. Antisense ACLA-1 plants cause a reduction in cytosolic acetyl-CoA metabolism and have upregulation of stress-related genes and down-regulation of primary metabolism and growth genes, suggesting the mutation restricts normal growth and developmental processes and puts the plant into a state of stress.	AT1G10670	10.3871	0.882705	-0.179997	0.0169764	0.963138	-0.0541849	0.703747	0.840171	-0.251245	0.000747217
SHORT OPEN READING FRAME 1 (SORF1)	Has been identified as a translated small open reading frame by ribosome profiling.	AT1G10682	64.1156	0.565208	-0.823146	0.000291129	0.72649	-0.460986	0.146538	0.973472	-0.0387889	0.913942
(SMR8)	cyclin-dependent kinase inhibitor;(source:Araport11)	AT1G10690	38.8748	0.778417	-0.361384	0.473239	1.04153	0.0587077	1	1.18151	0.24063	0.650049
PHOSPHORIBOSYL PYROPHOSPHATE (PRPP) SYNTHASE 3 (PRS3)	Encodes a P-independent phosphoribosyl pyrophosphate (PRPP) synthase.	AT1G10700	3.32187	0.918228	-0.123075	0.587281	0.846807	-0.239895	0.402844	1.01891	0.0270254	0.924555
POOR HOMOLOGOUS SYNAPSIS 1 (PHS1)	Computational predictions suggested the presence of a small cysteine-rich protein beginning in intron 9 (Silverstein 2007), but subsequent analysis revealed that this region contains a tenth exon for the At1g10710 gene. PHS1 regulates recombination and pairing of homologous chromosomes during meiotic prophase by controlling transport of RAD50 from cytoplasm to the nucleus.	AT1G10710	10.8657	0.566385	-0.820145	0.301655	0.471321	-1.08522	1	0.594106	-0.751209	0.361569
	BSD domain-containing protein;(source:Araport11)	AT1G10720	0.288156	1.05974	0.0837093	0.670871	1.09712	0.133728	0.636898	1.41669	0.502527	0.000716635
ADAPTOR PROTEIN-1 MU-ADAPTIN 1 (AP1M1)	Clathrin adaptor complexes medium subunit family protein;(source:Araport11)	AT1G10730	10.0615	0.890195	-0.167807	0.49515	1.00583	0.00838443	0.986371	0.875531	-0.19177	0.442503
	alpha/beta-Hydrolases superfamily protein;(source:Araport11)	AT1G10740	4.63183	1.34517	0.427784	0.00973591	1.13969	0.18864	0.497849	1.04002	0.0566115	0.816886
	carboxyl-terminal peptidase, putative (DUF239);(source:Araport11)	AT1G10750	7.24332	1.23348	0.302731	0.525551	1.14886	0.200205	1	1.09217	0.127201	0.825317
STARCH EXCESS 1 (SEX1)	Encodes an &#945;-glucan, water dikinase required for starch degradation. Involved in cold-induced freezing tolerance. Mutations that eliminate the GWD protein or affect the dikinase domain of the enzyme dramatically reduce both the amount of phosphate in the amylopectin and the rate of starch degradation. Mature leaves of these mutants accumulate amounts of starch up to seven times greater than …	AT1G10760	0.564906	1.00059	0.000856351	0.99743	0.982421	-0.025586	0.958947	0.892618	-0.163885	0.555763
	F-box/RNI-like superfamily protein;(source:Araport11)	AT1G10780	85.3302	0.653803	-0.613071	0.0776319	0.812451	-0.299648	1	0.672765	-0.571825	0.112603
	NAD(P)-linked oxidoreductase superfamily protein;(source:Araport11)	AT1G10810	2.4365	0.552636	-0.8556	0.437532	0.613947	-0.703814	1	0.926703	-0.109821	0.938235
	hypothetical protein (DUF3755);(source:Araport11)	AT1G10820	0.414679	1.41138	0.497103	0.000308368	1.14705	0.197931	0.397995	1.19467	0.256612	0.106391
15-CIS-ZETA-CAROTENE ISOMERASE (Z-ISO)	Encodes a functional 15-cis-zeta-carotene isomerase (Z-ISO).	AT1G10830	3.93386	1.21281	0.278357	0.0375643	1.15793	0.211546	0.273404	0.999295	-0.00101701	0.997085
TRANSLATION INITIATION FACTOR 3 SUBUNIT H1 (TIF3H1)	Encodes eukaryotic initiation factor 3H1 subunit (TIF3H1).	AT1G10840	15.3851	0.774243	-0.369142	7.07e-07	0.867433	-0.205177	0.039575	0.833356	-0.262995	0.000909397
	Leucine-rich repeat protein kinase family protein;(source:Araport11)	AT1G10850	41.0342	1.37369	0.458059	0.0111753	1.24645	0.317824	0.221346	1.08034	0.11149	0.648716
	cytochrome C oxidase assembly factor;(source:Araport11)	AT1G10865	5.26434	0.682073	-0.552002	0.00103616	0.882455	-0.180405	0.531639	0.952823	-0.0697201	0.767122
ARF-GAP DOMAIN 4 (AGD4)	A member of ARF GAP domain (AGD), A thaliana has 15 members, grouped into four classes. AGD4 belongs to the Class 1, together with AGD1, AGD2, and AGD3.	AT1G10870	10.8157	1.07982	0.110786	0.495707	1.04233	0.0598172	0.838432	1.09523	0.131228	0.42273
	arginine/glutamate-rich 1 protein;(source:Araport11)	AT1G10890	3.39227	1.15082	0.202657	0.0389574	0.922996	-0.115604	0.464005	1.12507	0.170013	0.103201
(PIP5K7)	Phosphatidylinositol-4-phosphate 5-kinase family protein;(source:Araport11)	AT1G10900	24.2781	0.894944	-0.16013	0.389112	0.867044	-0.205824	0.416658	1.11084	0.151657	0.430734
EMBRYO DEFECTIVE 3103 (EMB3103)	Member of the P subfamily of PRR proteins. Loss of function results in defects in abnormal plastid RNA edit and chloroplast biogenesis	AT1G10910	5.83175	1.17377	0.231154	0.213358	1.02786	0.0396377	0.919869	0.983609	-0.0238428	0.9296
LOCUS ORCHESTRATING VICTORIN EFFECTS1 (LOV1)	Encodes LOV1, a disease susceptibility gene that, paradoxically, is a member of the NBS-LRR resistance gene family. Conditions susceptibility to the fungus Cochliobolus victoriae and victorin-dependent induction of defense-associated proteins. Saturation mutagenesis identified 59 lov mutations that all display reduced susceptibility to vitorin. Mutations in known defense response pathways do not …	AT1G10920	11.5383	1.03829	0.0542038	0.829339	0.968447	-0.0462557	0.917174	1.0992	0.136453	0.562504
(RECQ4A)	DNA helicase involved in the maintenance of genome stability by modulation of the DNA damage response and suppression of homologous recombination.	AT1G10930	4.35248	0.856679	-0.223173	0.303876	0.935128	-0.096764	0.806333	0.836574	-0.257435	0.24005
SNF1-RELATED PROTEIN KINASE 2.4 (SNRK2.4)	Encodes a plant protein kinase similar to the calcium/calmodulin-dependent protein kinase subfamily and the SNF1 kinase subfamily (SnRK2) whose activity is activated by ionic (salt) and non-ionic (mannitol) osmotic stress. Kinase activity of its homolog in tobacco is induced by hyperosmotic condition within 1 minute. Phosphatidylinositol 4-phosphate 5-kinase (PIP5K) enzyme family member.	AT1G10940	3.94565	0.97483	-0.0367775	0.84207	0.939019	-0.0907735	0.724726	1.15579	0.208882	0.16306
TRANSMEMBRANE NINE 1 (TMN1)	Encodes an Arabidopsis Transmembrane nine (TMN) protein. Transmembrane nine (TM9) proteins are localized in the secretory pathway of eukaryotic cells and are involved in cell adhesion and phagocytosis. Functions in the deposition of rhamnogalacturonan II and I for cell growth.	AT1G10950	25.9337	1.0395	0.0558914	0.636132	1.05119	0.0720228	0.678697	1.07753	0.107726	0.327019
FERREDOXIN 1 (FD1)	Phosphatidylinositol 4-phosphate 5-kinase (PIP5K) enzyme family member.	AT1G10960	28.2681	1.04128	0.0583622	0.806568	1.02585	0.0368241	0.928576	0.676068	-0.564759	0.00138592
ZINC TRANSPORTER 4 PRECURSOR (ZIP4)	A member of Zrt- and Irt-related protein (ZIP) family. transcript is induced in response to zinc deficiency in the root and shoot. Expression is regulated by copper, but response to copper deficiency is detected only after three weeks of deficiency. Phosphatidylinositol 4-phosphate 5-kinase (PIP5K) enzyme family member.	AT1G10970	241.673	0.89776	-0.155599	0.562188	1.14392	0.193982	0.614276	0.742578	-0.429385	0.0708925
	transmembrane protein;(source:Araport11)	AT1G10990	5.39167	0.553374	-0.853672	0.051093	0.777845	-0.362446	1	0.924863	-0.112689	0.850338
MILDEW RESISTANCE LOCUS O 4 (MLO4)	A member of a large family of seven-transmembrane domain proteins specific to plants, homologs of the barley mildew resistance locus o (MLO) protein. The Arabidopsis genome contains 15 genes encoding MLO proteins, with localization in plasma membrane. Phylogenetic analysis revealed four clades of closely-related AtMLO genes. ATMLO4 belongs to the clade I, with AtMLO11 and AtMLO14. The gene is exp…	AT1G11000	4.18778	0.930726	-0.103572	0.733281	0.845708	-0.241768	0.549045	1.00901	0.0129462	0.974786
	RING/FYVE/PHD zinc finger superfamily protein;(source:Araport11)	AT1G11020	2.53219	1.06244	0.0873858	0.719584	0.938492	-0.0915842	0.82228	1.2914	0.368931	0.060605
	Protein kinase superfamily protein;(source:Araport11)	AT1G11050	8.08042	1.10832	0.14838	0.515341	1.09898	0.136167	0.709212	1.29297	0.370684	0.0616639
WINGS APART-LIKE PROTEIN 1 (WAPL1)	Encodes one of two redundant proteins (the other is WAPL2) that are involved in prophase removal of cohesion during meiosis. Double mutants with wapl2 exhibit reduced fertility due to defects in meiosis and also some abnormal embryo development in rare cases where embryos are formed.	AT1G11060	5.88484	0.99344	-0.00949502	0.962989	1.0887	0.122609	0.649721	1.09941	0.136734	0.433366
	hydroxyproline-rich glycoprotein family protein;(source:Araport11)	AT1G11070	3.22304	2.21921	1.15005	0.142873	1.49911	0.58411	1	1.39988	0.485299	0.623737
SERINE CARBOXYPEPTIDASE-LIKE 31 (scpl31)	serine carboxypeptidase-like 31;(source:Araport11)	AT1G11080	0.203972	0.0447617	-4.48159	0.000117671	0.515866	-0.954933	1	0.212139	-2.23692	0.022275
(MAGL1)	alpha/beta-Hydrolases superfamily protein;(source:Araport11)	AT1G11090	0.740868	0.838491	-0.254133	0.242591	0.950869	-0.0726813	0.864445	0.760417	-0.395137	0.0585871
SNF2-RING-HELICASE?LIKE 5 (FRG5)	SNF2 domain-containing protein / helicase domain-containing protein / zinc finger protein-like protein;(source:Araport11)	AT1G11100	11.6098	0.83903	-0.253206	0.826505	0.995202	-0.00693864	1	1.91497	0.937324	0.324736
(DEG23)	CTTNBP 2 amino-terminal-like protein;(source:Araport11)	AT1G11120	0.143253	0.886219	-0.174264	0.710867	0.933291	-0.0996011	1	0.839134	-0.253026	0.590952
	hypothetical protein;(source:Araport11)	AT1G11125	1.77913	0.522202	-0.937319	0.212857	0.45228	-1.14471	1	0.548914	-0.865348	0.267932
STRUBBELIG (SUB)	Encodes an atypical receptor-like kinase protein with a predicted extracellular domain of six leucine-rich repeats and an intracellular serine-threonine kinase domain expressed throughout the developing root but whose kinase activity is not essential for its function in vivo. Regulates expression of GLABRA2, CAPRICE, WEREWOLF, and ENHANCER OF GLABRA3. Required for floral organ shape, the developm…	AT1G11130	1.83303	1.25646	0.329365	0.178257	1.09182	0.126731	0.778331	0.933786	-0.0988355	0.753507
KATANIN P80 SUBUNIT 1 (KTN80.1)	One of four katanin p80 subunits. Involved in targeting of katanin complex to crossover and branch points to properly sever microtubules.	AT1G11160	5.19975	0.985277	-0.0213983	0.964379	0.980014	-0.0291251	1	0.969304	-0.0449786	0.934205
	lysine ketoglutarate reductase trans-splicing-like protein (DUF707);(source:Araport11)	AT1G11170	0.542354	0.790008	-0.340061	0.46586	0.914394	-0.129112	1	1.08869	0.122594	0.823213
	other_RNA;(source:Araport11)	AT1G11175	0.757928	0.797066	-0.327228	0.227496	0.854604	-0.226672	0.599193	1.28937	0.366662	0.163105
SECRETORY CARRIER MEMBRANE PROTEIN 2 (SCAMP2)	Secretory carrier membrane protein (SCAMP) family protein;(source:Araport11)	AT1G11180	14.1236	0.989689	-0.0149524	0.96036	0.841556	-0.248868	0.485301	0.820883	-0.284752	0.250909
BIFUNCTIONAL NUCLEASE I (BFN1)	Encodes a bifunctional nuclease that acts on both RNA and DNA involved in nucleic acid degradation to facilitate nucleotide and phosphate recovery during senescence. It has mismatch-specific endonuclease activity with wide recognition of single base mismatches as well as the ability to cleave indel types of mismatches (heteroduplexes with loops).	AT1G11190	5.28169	1.05128	0.0721442	0.888987	0.96649	-0.0491726	1	0.989005	-0.01595	0.980776
	organic solute transporter ostalpha protein (DUF300);(source:Araport11)	AT1G11200	1.20162	1.37268	0.456996	0.0510226	1.17207	0.229062	0.5609	1.78175	0.833297	0.000148782
	cotton fiber protein, putative (DUF761);(source:Araport11)	AT1G11210	4.93931	0.405243	-1.30314	7.5e-11	0.692531	-0.53005	0.0491912	0.78087	-0.356846	0.132706
	cotton fiber, putative (DUF761);(source:Araport11)	AT1G11220	33.2053	0.587782	-0.766646	0.138642	1.04435	0.0626011	1	0.603118	-0.729488	0.172706
	ribosomal RNA-processing protein;(source:Araport11)	AT1G11240	2.22278	0.689284	-0.53683	2.28e-05	0.748124	-0.418651	0.0075939	0.744077	-0.426477	0.00134949
SUGAR TRANSPORTER 1 (STP1)	Encodes a H+/hexose cotransporter. The mRNA is cell-to-cell mobile.	AT1G11260	23.6161	0.277675	-1.84853	1.41e-30	0.42247	-1.24308	4.86e-13	0.700252	-0.514054	0.00563461
	F-box and associated interaction domains-containing protein;(source:Araport11)	AT1G11270	75.0648	0.936668	-0.09439	0.820076	0.661472	-0.596247	1	0.793164	-0.334308	0.370344
	S-locus lectin protein kinase family protein;(source:Araport11)	AT1G11280	0.698301	0.96891	-0.0455661	0.78316	0.950592	-0.0731015	0.772058	0.967754	-0.0472885	0.787175
CHLORORESPIRATORY REDUCTION22 (CRR22)	Pentatricopeptide Repeat Protein containing the DYW motif. Required for editing of multiple plastid transcripts. Endonuclease activity.	AT1G11290	8.60276	1.17128	0.228081	0.493864	1.31559	0.395715	0.344286	0.924429	-0.113365	0.775114
ENHANCED SHOOT GROWTH UNDER MANNITOL STRESS 1 (EGM1)	The annotation for At1g11300 in TAIR10 is incorrect. This locus has been split into two At1g11300 (symbol: EGM1) and At1g11305 (symbol: EGM2) (Olivier Loudet, personal communication, 2013-04-03). See Comment field for revised annotation.	AT1G11300	3.2003	1.05848	0.0819886	0.800739	1.04192	0.0592471	0.916213	1.16447	0.219675	0.45568
MILDEW RESISTANCE LOCUS O 2 (MLO2)	A member of a large family of seven-transmembrane domain proteins specific to plants, homologs of the barley mildew resistance locus o (MLO) protein. The Arabidopsis genome contains 15 genes encoding MLO proteins, with localization in plasma membrane. Phylogenetic analysis revealed four clades of closely-related AtMLO genes. ATMLO2 belongs to the clade IV, with AtMLO3, AtMLO6 and AtMLO12. The gen…	AT1G11310	2.32318	1.17351	0.230825	0.0836268	1.01014	0.0145604	0.960388	1.35509	0.438391	0.000478499
	GDSL esterase/lipase;(source:Araport11)	AT1G11320	40.3242	0.68663	-0.542395	0.093253	0.756432	-0.402718	0.411432	0.785283	-0.348716	0.322552
RESISTANT TO DFPM INHIBITION OF ABA SIGNALING 2 (RDA2)	S-locus lectin protein kinase family protein;(source:Araport11)	AT1G11330	2.6499	1.15662	0.209917	0.295249	1.07834	0.108813	0.754749	1.66237	0.733243	1.56e-05
	G-type lectin S-receptor-like Serine/Threonine-kinase;(source:Araport11)	AT1G11340	10.8519	1.29684	0.375005	0.43787	1.66394	0.734604	1	1.49864	0.583657	0.199574
S-DOMAIN-1 13 (SD1-13)	S-domain-1 13;(source:Araport11)	AT1G11350	0.67076	0.875754	-0.191403	0.275337	1.08434	0.116814	0.685508	0.999007	-0.00143398	0.996659
	Adenine nucleotide alpha hydrolases-like superfamily protein;(source:Araport11)	AT1G11360	21.6933	0.65047	-0.620446	9.3e-05	0.741353	-0.431767	0.0362789	0.884082	-0.177748	0.363175
	PLAC8 family protein;(source:Araport11)	AT1G11380	18.7027	1.23783	0.307815	0.289302	0.886036	-0.174562	0.74513	1.07142	0.0995268	0.787697
ACTIVITY OF BC1 COMPLEX KINASE 10A (ABC1K10A)	Atypical kinase which functions in plant salt stress tolerance by regulating reactive oxygen species (ROS).	AT1G11390	3.39039	1.08968	0.1239	0.510634	1.03865	0.0547146	0.877791	1.11963	0.163024	0.379928
PARTNER OF Y14-MAGO (PYM)	The PYM gene encodes a protein capable of interacting with MAGO, and Y14, whose orthologs form part of the exon junction complex in animal cells. In vitro binding assays indicate that PYM can bind to MAGO and Y14 either individually, or when they are together. But, MAGO-Y14-PYM ternary complexes are difficult to detect in vivo in Arabidopsis based on pull-down experiments. However there is some e…	AT1G11400	4.61004	0.604333	-0.726585	0.000225715	0.651122	-0.619001	0.0106954	0.794543	-0.331804	0.13557
	S-locus lectin protein kinase family protein;(source:Araport11)	AT1G11410	8.32412	1.4685	0.554344	0.0214169	1.36133	0.445022	0.171016	1.13357	0.18087	0.556775
DOMAIN OF UNKNOWN FUNCTION 724 2 (DUF2)	Member of the plant-specific DUF724 protein family. Arabidopsis has 10 DUF724 proteins.	AT1G11420	6.1372	0.768749	-0.379416	0.324644	0.842993	-0.246407	0.703754	0.781452	-0.355772	0.377216
MULTIPLE ORGANELLAR RNA EDITING FACTOR 9 (MORF9)	Encodes a protein involved in RNA editing in chloroplasts. The mRNA is cell-to-cell mobile.	AT1G11430	2.40206	0.906989	-0.140843	0.32572	0.958312	-0.0614324	0.812293	0.786523	-0.346439	0.00679305
	hypothetical protein;(source:Araport11)	AT1G11440	66.7047	1.17952	0.238199	0.170453	1.00302	0.00434776	0.991068	0.926003	-0.110911	0.600918
USUALLY MULTIPLE ACIDS MOVE IN AND OUT TRANSPORTERS 27 (UMAMIT27)	nodulin MtN21-like transporter family protein	AT1G11450	14.7607	1.39545	0.480731	0.407753	1.44045	0.526524	1	0.923462	-0.114875	0.881844
(NRPB10)	Non-catalytic subunit common to nuclear DNA-dependent RNA polymerases II, IV and V; homologous to budding yeast RPB10.	AT1G11475	0.861756	0.922833	-0.115859	0.5204	0.834303	-0.261357	0.224063	0.935198	-0.0966565	0.619756
	eukaryotic translation initiation factor-like protein;(source:Araport11)	AT1G11480	16.7446	0.68097	-0.554336	1.74e-11	0.829931	-0.268936	0.0118138	0.827886	-0.272497	0.00225019
C-TERMINAL CYSTEINE RESIDUE IS CHANGED TO A SERINE 1 (CXXS1)	Encodes a monocysteinic thioredoxin, thioredoxin in which the second cysteine of the redox site is replaced by a serine, with low disulfide reductase but efficient disulfide isomerase activity. The mRNA is cell-to-cell mobile.	AT1G11530	23.5958	1.17153	0.228395	0.238357	0.891398	-0.165858	0.59116	1.3275	0.408714	0.0226354
XYLOGLUCAN ENDOTRANSGLUCOSYLASE/HYDROLASE 8 (XTH8)	xyloglucan endotransglucosylase/hydrolase 8;(source:Araport11)	AT1G11545	24.5457	1.00835	0.01199	0.977816	1.08545	0.118297	0.853404	0.822413	-0.282065	0.452154
METHYLESTERASE PCR A (PMEPCRA)	methylesterase PCR A;(source:Araport11)	AT1G11580	18.0696	0.885956	-0.174693	0.632659	0.873465	-0.195179	0.720708	0.721864	-0.470201	0.142483
	other_RNA;(source:Araport11)	AT1G11592	26.8564	0.833753	-0.262307	0.282067	0.88912	-0.169551	0.680208	0.757251	-0.401157	0.0880516
CYTOCHROME P450, FAMILY 77, SUBFAMILY B, POLYPEPTIDE 1 (CYP77B1)	Plant specific fatty acid epoxygenase.	AT1G11600	5.8574	0.94065	-0.0882701	0.857751	0.80669	-0.309913	0.635754	0.893042	-0.1632	0.741484
PENTATRICOPEPTIDE REPEAT 336 (PPR336L)	Ribosomal pentatricopeptide repeat protein	AT1G11630	4.07995	0.869503	-0.201738	0.35651	0.860201	-0.217255	0.498747	1.00032	0.000466221	0.999198
(RBP45B)	Encodes an RNA binding protein with three RNA recognition motifs. The mRNA is cell-to-cell mobile.	AT1G11650	8.18675	0.870898	-0.199425	0.00448949	1.0104	0.014921	0.929093	0.843325	-0.245839	0.00049676
HEAT SHOCK PROTEIN 70-16 (HSP70-16)	heat shock protein 70 (Hsp 70) family protein;(source:Araport11)	AT1G11660	68.5647	0.944267	-0.0827336	0.598113	0.968198	-0.0466254	0.866097	0.894487	-0.160867	0.271952
	MATE efflux family protein;(source:Araport11)	AT1G11670	12.1307	1.23241	0.301486	0.463399	1.07642	0.106244	0.893056	0.944744	-0.0820042	0.876783
CYTOCHROME P450 51G1 (CYP51G1)	putative obtusifoliol 14-alpha demethylase involved in sterol biosynthesis. The mRNA is cell-to-cell mobile.	AT1G11680	1.54932	1.14545	0.19591	0.0226373	1.02844	0.0404545	0.826487	1.0056	0.00804998	0.955508
	senescence regulator (Protein of unknown function, DUF584);(source:Araport11)	AT1G11700	35.3413	1.37459	0.459001	0.172432	1.39363	0.478852	0.286318	0.728718	-0.456568	0.20173
	Pentatricopeptide repeat (PPR) superfamily protein;(source:Araport11)	AT1G11710	12.6215	1.37603	0.460513	0.231329	1.20576	0.269944	1	1.35135	0.434401	0.278667
STARCH SYNTHASE 3 (SS3)	Encodes a starch synthase that in addition to its role in starch biosynthesis also has a negative regulatory function in the biosynthesis of transient starch. The protein apparently contains a starch-binding domain (SBD).	AT1G11720	1.05334	1.41182	0.497557	0.00253129	1.2297	0.298303	0.201548	0.896123	-0.158232	0.450302
	Galactosyltransferase family protein;(source:Araport11)	AT1G11730	11.0038	0.878772	-0.18644	0.706253	1.06645	0.0928192	1	0.872652	-0.196522	0.703975
	ankyrin repeat family protein;(source:Araport11)	AT1G11740	1.04345	0.90274	-0.147618	0.890873	1.39947	0.484883	1	1.23908	0.309269	0.766318
CLP PROTEASE PROTEOLYTIC SUBUNIT 6 (CLPP6)	One of several nuclear-encoded ClpPs (caseinolytic protease). Contains a highly conserved catalytic triad of Ser-type proteases (Ser-His-Asp). The name reflects nomenclature described in Adam et. al (2001).	AT1G11750	0.19865	0.941578	-0.0868468	0.526421	1.03106	0.0441339	0.85315	0.823423	-0.280294	0.0163945
LEAF WILTING 1 (LEW1)	Encodes a cis-prenyltransferase, involved in dolichol biosynthesis. Wilted leaves in mutants due to cell membrane lesions. Mutants have increased drought tolerance, but hypersensitve to dark stress.	AT1G11755	49.0978	1.14896	0.200327	0.388637	1.02913	0.0414266	0.931907	1.03059	0.0434637	0.886786
MEDIATOR 32 (MED32)	Required for expression of CBF-controlled cold-responsive genes. Required for recruitment of the Mediator complex and RNA polymerase II to CBF-controlled cold-responsive genes. MED32 has now been annotated as the MED2 subunit of the Mediator complex. Mediator tail subunit, involved in transcriptional regulation. Mediator Complex Subunit, interacts with MED23, MED5, MED16, and MED23 the Regulation…	AT1G11760	5.87767	0.879526	-0.185202	0.558755	0.839495	-0.252407	0.590441	0.952799	-0.0697566	0.853172
	oxidoreductase, 2OG-Fe(II) oxygenase family protein;(source:Araport11)	AT1G11780	4.35863	1.34465	0.427229	0.0431038	1.10931	0.14966	0.716155	1.32504	0.40604	0.0644625
	transmembrane protein;(source:Araport11)	AT1G11785	3.39316	1.81124	0.856978	0.341512	0.993589	-0.00927919	1	2.70561	1.43595	0.0842819
AROGENATE DEHYDRATASE 1 (ADT1)	Encodes a plastid-localized arogenate dehydratase involved in phenylalanine biosynthesis. Not less than six genes encoding ADT were identi&#64257;ed in the Arabidopsis genome: ADT1 [At1g11790]; ADT2 [At3g07630]; ADT3 [At2g27820]; ADT4 [At3g44720]; ADT5 [At5g22630]; and ADT6 [At1g08250].	AT1G11790	0.600613	1.41755	0.503402	0.000130734	1.15577	0.208853	0.333124	1.18805	0.248597	0.102979
	endonuclease/exonuclease/phosphatase family protein;(source:Araport11)	AT1G11800	5.55454	0.939229	-0.0904515	0.783757	1.224	0.291598	0.455037	0.991571	-0.0122113	0.977386
	O-Glycosyl hydrolases family 17 protein;(source:Araport11)	AT1G11820	3.6598	1.11291	0.154331	0.407879	0.997594	-0.00347459	0.991667	1.00535	0.00769257	0.978155
GLYOXALASE I HOMOLOG (GLX1)	Encodes Ni+ dependent glyoxalase I homolog ATGLX1.	AT1G11840	19.8193	0.932174	-0.101329	0.624934	0.918419	-0.122776	0.687053	0.718477	-0.476987	0.00416141
	transmembrane protein;(source:Araport11)	AT1G11850	127.278	1.71162	0.775361	0.00549374	1.64487	0.717971	0.0410042	1.57696	0.657149	0.0267055
(GLDT)	T-protein is the aminomethyltransferase of the glycine cleavage multienzyme system GCS.	AT1G11860	12.6529	1.43825	0.524311	0.0125919	1.28142	0.357748	0.218847	0.698077	-0.518541	0.017323
SERYL-TRNA SYNTHETASE (SRS)	Seryl-tRNA synthetase targeted to chloroplasts and mitochondria. Its inactivation causes developmental arrest of chloroplasts and mitochondria in Nicotiana benthamiana.	AT1G11870	497.499	0.91307	-0.131202	0.279522	0.981442	-0.0270253	0.91496	0.774958	-0.36781	0.000650343
	transferases, transferring hexosyl groups;(source:Araport11)	AT1G11880	15.1125	1.61323	0.689955	0.00584988	1.14791	0.199015	0.697224	1.41938	0.505266	0.064973
SECRETION 22 (SEC22)	Member of SEC22 Gene Family; regulates cell morphogenesis via affecting cytoskeleton organization and stabilities.	AT1G11890	1.79882	1.09653	0.132941	0.533187	1.12331	0.167751	0.578537	1.16453	0.219752	0.277841
	Tetratricopeptide repeat (TPR)-like superfamily protein;(source:Araport11)	AT1G11900	12.2142	1.04372	0.0617332	0.893814	0.78844	-0.342927	1	1.06561	0.0916769	0.849542
	B-cell receptor-associated protein 31-like protein;(source:Araport11)	AT1G11905	2.05876	1.15635	0.209583	0.442402	1.07518	0.104574	0.835332	1.5354	0.618615	0.00668926
ASPARTIC PROTEINASE A1 (APA1)	Encodes an aspartic proteinase that forms a heterodimer and is stable over a broad pH range (ph 3-8).	AT1G11910	4.58045	0.944645	-0.0821564	0.614566	1.01554	0.0222426	0.941345	0.974485	-0.0372878	0.846131
	Putative pyridoxal phosphate-dependent enzyme, YBL036C type;(source:Araport11)	AT1G11930	125.423	0.911885	-0.133076	0.326162	0.928453	-0.107099	0.611044	0.81539	-0.294438	0.0167877
	Core-2/I-branching beta-1,6-N-acetylglucosaminyltransferase family protein;(source:Araport11)	AT1G11940	33.3313	0.924707	-0.112932	0.702466	0.871222	-0.198888	0.645814	0.878184	-0.187405	0.515919
(JMJ26)	Transcription factor jumonji (jmjC) domain-containing protein;(source:Araport11)	AT1G11950	3.12408	1.09074	0.125306	0.641607	1.31633	0.39652	0.172139	1.30259	0.381379	0.0907096
(OSCA1.3)	Calcium channel that is phosphorylated by BIK1 in the presence of PAMPS and required for stomatal immunity.	AT1G11960	2.10299	1.09427	0.129966	0.665897	0.967683	-0.0473941	0.932673	1.35421	0.437448	0.0822873
	O-fucosyltransferase family protein;(source:Araport11)	AT1G11990	4.24706	0.949076	-0.0754046	0.940621	1.31069	0.390331	1	1.20847	0.27318	0.776387
	Phosphofructokinase family protein;(source:Araport11)	AT1G12000	0.366991	0.797825	-0.325855	0.0011661	0.905834	-0.142681	0.3657	0.754058	-0.407253	5.77e-05
1-AMINO-CYCLOPROPANE-1-CARBOXYLIC ACID OXIDASE 3 (ACO3)	Encodes a protein that appears to have 1-amino-cyclopropane-1-carboxylic acid oxidase activity based on mutant analyses. The mRNA is cell-to-cell mobile.	AT1G12010	20.8401	0.709091	-0.495957	0.175879	0.730335	-0.453371	0.380874	0.740576	-0.433281	0.262033
	hypothetical protein;(source:Araport11)	AT1G12020	5.6196	1.07272	0.101271	0.730434	1.30878	0.38822	0.217907	0.924454	-0.113326	0.715517
FUMARYLACETOACETATE HYDROLASE (FAH)	Encodes a fumarylacetoacetase that converts fumarylacetoacetate to acetoacetate and fumarate and is likely to be involved in tyrosine catabolism.	AT1G12050	12.5078	0.929159	-0.106003	0.461132	1.01248	0.0178883	0.947616	0.839851	-0.251795	0.0503703
BCL-2-ASSOCIATED ATHANOGENE 5 (BAG5)	A member of Arabidopsis BAG (Bcl-2-associated athanogene) proteins, plant homologs of mammalian regulators of apoptosis. Plant BAG proteins are multi-functional and remarkably similar to their animal counterparts, as they regulate apoptotic-like processes ranging from pathogen attack, to abiotic stress, to plant development.	AT1G12060	14.9393	1.01325	0.0189965	0.959319	1.01726	0.0246823	0.96908	0.608761	-0.716052	0.0126071
	Vacuolar calcium-binding protein-like protein;(source:Araport11)	AT1G12080	8.45445	0.512558	-0.964214	0.00122519	0.612559	-0.70708	0.0697513	0.578255	-0.790223	0.0123485
EXTENSIN-LIKE PROTEIN (ELP)	extensin-like protein (ELP)	AT1G12090	56.9079	0.994917	-0.00735249	0.975136	0.812273	-0.299964	0.171647	0.909124	-0.137452	0.502364
NRT1/ PTR FAMILY 6.3 (NPF6.3)	Encodes NRT1.1 (CHL1), a dual-affinity nitrate transporter. The protein is expressed in guard cells and function in stomatal opening. Mutants have less transpiration and are more tolerant to drought. Expressed in lateral roots. Involved in nitrate signaling which enables the plant root system to detect and exploit nitrate-rich soil patches. Comparing to the wild type, the mutant displays a strong…	AT1G12110	580.853	1.76427	0.819068	0.00708	1.55932	0.640917	0.108229	0.773242	-0.371008	0.306915
	hypothetical protein (DUF863);(source:Araport11)	AT1G12120	11.3825	0.869966	-0.200968	0.017215	0.853671	-0.228247	0.0295303	0.945431	-0.0809562	0.422697
FLAVIN-MONOOXYGENASE GLUCOSINOLATE S-OXYGENASE 5 (FMO GS-OX5)	Encodes a glucosinolate S-oxygenase that catalyzes the conversion of methylthioalkyl glucosinolates to methylsulfinylalkyl glucosinolates. It is a suppressor of the bp mutant phenotype.	AT1G12140	23.8807	1.07151	0.0996492	0.498341	0.978692	-0.0310731	0.914051	0.988202	-0.0171228	0.93033
	weak chloroplast movement under blue light protein (DUF827);(source:Araport11)	AT1G12150	13.7644	0.755016	-0.405422	0.654935	0.85243	-0.230346	1	0.928505	-0.107019	0.921279
(FMOGS-OX7)	Encodes a flavin-containing monooxygenases involved in biosynthesis of aliphatic glucosinolates.	AT1G12160	0.422583	0.589552	-0.76231	0.0500463	0.816191	-0.293022	0.670485	0.792311	-0.335861	0.45895
FLAVIN MONOOXYGENASE (FMO)	Putative flavin monooxygenase.	AT1G12200	2.60226	0.940954	-0.0878041	0.830014	1.18723	0.247605	0.650349	1.21492	0.280858	0.440163
RPS5-LIKE 1 (RFL1)	RFL1 has high sequence similarity to the adjacent disease resistance (R) gene RPS5.	AT1G12210	3.37112	1.05437	0.0763749	0.872292	1.08838	0.122182	0.872615	1.46742	0.553283	0.137535
RESISTANT TO P. SYRINGAE 5 (RPS5)	Resistance gene, mediates resistance against the bacterial pathogen Pseudomonas syringae. Contains a putative nucleotide binding site composed of kinase-1a (or P-loop), kinase-2a, and putative kinase-3a domains, 13 imperfect leucine-rich repeats, a potential leucine zipper, and two uncharacterized motifs that are well conserved in products of previously isolated R genes. Confers resistance to Pse…	AT1G12220	2.13274	1.2372	0.307078	0.0403633	1.07349	0.102309	0.723035	1.34855	0.431411	0.00300241
(GSM2-LIKE)	Aldolase superfamily protein;(source:Araport11)	AT1G12230	5.82051	0.886215	-0.174271	0.228872	0.930628	-0.103723	0.664134	0.847475	-0.238757	0.0913435
(ATBETAFRUCT4)	Encodes a vacuolar invertase betaFruct4. betaFruct4 is transported from the endoplasmic reticulum through the intermediate compartments as a membrane protein. The N-terminal cytoplasmic domain contains multiple sequence motifs that are involved at various stages in the trafficking of betaFruct4 from the ER to the central vacuole. The mRNA is cell-to-cell mobile.	AT1G12240	27.7755	1.2216	0.288768	0.304762	1.02961	0.0420999	0.941598	0.911461	-0.133747	0.691174
	Polynucleotidyl transferase, ribonuclease H-like superfamily protein;(source:Araport11)	AT1G12244	56.3616	1.12348	0.167973	0.651762	1.00004	5.74e-05	0.999872	0.687299	-0.540991	0.0969124
(TL20.3)	Pentapeptide repeat-containing protein;(source:Araport11)	AT1G12250	6.61883	1.00805	0.0115619	0.9583	0.906811	-0.141126	0.607807	0.821547	-0.283585	0.09481
NAC 007 (NAC007)	Encodes a NAC-domain transcription factor that is expressed in developing xylem. Over expression of this protein causes ectopic secondary cell wall growth. Complements some of the cell wall defects seen in SND1/NST1 double mutants.	AT1G12260	23.0414	0.701285	-0.511927	0.343807	0.770279	-0.376547	1	0.887621	-0.171984	0.793225
HOP1 (Hop1)	Encodes one of the 36 carboxylate clamp (CC)-tetratricopeptide repeat (TPR) proteins (Prasad 2010, Pubmed ID: 20856808) with potential to interact with Hsp90/Hsp70 as co-chaperones.	AT1G12270	0.839652	0.912882	-0.131499	0.282067	1.03238	0.0459782	0.841863	0.988076	-0.017306	0.918016
SUPPRESSOR OF MKK1 MKK2 2 (SUMM2)	Encodes a NB-LRR protein SUMM2 involved in defense response to bacterium.	AT1G12280	19.9385	1.42142	0.507334	0.0170659	1.24085	0.311328	0.330336	1.1336	0.180911	0.498777
(L5)	NLR protein localized to plasma membrane. Overexpression triggers cell death. Has myristolation site at Gly2 which is required for membrane localization.	AT1G12290	6.68634	0.902124	-0.148602	0.65058	0.965773	-0.0502439	0.935074	1.47097	0.556771	0.0297944
RESTORER-OF-FERTILITY-LIKE 2 (RFL2)	RFL2 is a pentatricopeptide repeat protein involved in mitochondrial RNA processing.	AT1G12300	1.45842	1.14491	0.195239	0.611452	0.883217	-0.17916	0.785555	0.845935	-0.241381	0.549403
	Calcium-binding EF-hand family protein;(source:Araport11)	AT1G12310	1.39171	0.7527	-0.409853	0.00394259	1.00708	0.0101767	0.977126	0.671565	-0.574402	5.1e-05
	ankyrin repeat/KH domain protein (DUF1442);(source:Araport11)	AT1G12320	73.8749	0.954811	-0.0667128	0.871613	0.996361	-0.00525894	0.992653	1.01266	0.0181561	0.972169
	cyclin-dependent kinase-like protein;(source:Araport11)	AT1G12330	6.91489	0.922271	-0.116738	0.647335	1.15058	0.202357	0.54532	0.749823	-0.415377	0.0536229
4-PHOSPHO-PANTO-THENOYLCYSTEINE SYNTHETASE (COAB)	At1g12350 encodes phosphopantothenoylcysteine synthetase (phosphopantothenoylcysteine ligase). Its molecular function was shown to add cysteine forming (R)-4?-phospho-N-pantothenoylcysteine (PPC)	AT1G12350	12.495	1.31029	0.389882	0.0225656	1.08352	0.115725	0.730779	1.20379	0.267579	0.155442
KEULE (KEU)	encodes a Sec1 protein and expressed throughout the plant. physically interacts with Syntaxin1 and is required for cytokinesis.	AT1G12360	6.63646	0.824939	-0.27764	0.202879	0.861675	-0.214784	0.506029	1.18398	0.243649	0.288027
PHOTOLYASE 1 (PHR1)	encodes an amino acid sequence with significant homology to the recently characterized type II photolyases. The uvr2-1 mutant is unable to remove CPDs in vivo, and plant extracts lack detectable photolyase activity , is sensitive to UV-B and is an allele	AT1G12370	12.7339	0.81795	-0.289915	0.542745	1.04754	0.0670077	1	0.660012	-0.599436	0.181543
	hypothetical protein;(source:Araport11)	AT1G12380	0.987682	1.04568	0.0644472	0.803864	1.21565	0.281733	0.327118	0.799661	-0.322539	0.134162
	Cornichon family protein;(source:Araport11)	AT1G12390	5.00118	1.04632	0.0653231	0.827679	1.07887	0.109516	0.817401	1.24855	0.320258	0.189303
	Nucleotide excision repair, TFIIH, subunit TTDA;(source:Araport11)	AT1G12400	4.84631	2.37073	1.24533	2.66e-05	1.05485	0.0770389	0.923896	2.242	1.16478	0.000170081
CLP PROTEASE PROTEOLYTIC SUBUNIT 2 (CLP2)	Encodes a ClpP-related sequence. Though similar to ClpP proteins, this does not contains the highly conserved catalytic triad of Ser-type proteases (Ser-His-Asp). The name reflects nomenclature described in Adam et. al (2001).	AT1G12410	3.19739	0.847374	-0.238929	0.000911619	0.914096	-0.129582	0.217966	0.772347	-0.372679	1.37e-07
ACT DOMAIN REPEAT 8 (ACR8)	ACT domain repeat 8;(source:Araport11)	AT1G12420	71.5794	1.17284	0.230003	0.460688	1.07055	0.0983518	0.863129	1.59876	0.676952	0.0102943
ARMADILLO REPEAT KINESIN 3 (ARK3)	Encodes the kinesin-like protein PAK has an Armadillo motif tail and is involved in guard cell development in Arabidopsis (from Genbank record AF159052).However, no defect in stomatal complexes has been observed in loss of function mutations. It accumulates at the preprophase band (PPB) in a cell-cycle and microtubule-dependent manner and is most highly expressed in cells where the placement of t…	AT1G12430	3.87266	1.02973	0.0422644	0.820001	1.13435	0.181863	0.390722	1.00257	0.00370708	0.987692
	A20/AN1-like zinc finger family protein;(source:Araport11)	AT1G12440	8.17337	0.772624	-0.372162	0.0010582	0.822117	-0.282584	0.0581617	0.892549	-0.163997	0.215124
	SNARE associated Golgi protein family;(source:Araport11)	AT1G12450	47.9008	1.50804	0.592678	0.0281498	1.0797	0.110627	0.852506	1.43861	0.524673	0.0655151
	Leucine-rich repeat protein kinase family protein;(source:Araport11)	AT1G12460	3.30299	1.93804	0.954602	3.01e-06	1.3302	0.411648	0.182371	1.49886	0.583869	0.00989768
VACUOLAR PROTEIN SORTING 18 (VPS18)	zinc ion binding protein;(source:Araport11)	AT1G12470	3.72914	0.985473	-0.0211119	0.876756	0.968929	-0.0455369	0.831384	1.0468	0.0659863	0.604572
OZONE-SENSITIVE 1 (OZS1)	Encodes a membrane protein with 10 predicted transmembrane helices. SLAC1 is a multispanning membrane protein expressed predominantly in guard cells that plays a role in regulating cellular ion homeostasis and S-type anion currents. SLAC1 is important for normal stomatal closure in response to a variety of signals including elevated CO2, ozone, ABA, darkness, and humidity. SLAC1:GFP localizes to …	AT1G12480	7.38603	1.17913	0.237719	0.447082	1.20292	0.266547	0.564402	1.50329	0.588121	0.0277961
	Nucleotide-sugar transporter family protein;(source:Araport11)	AT1G12500	2.21133	1.96051	0.97123	2.56e-09	1.49841	0.583433	0.00431998	1.51923	0.603345	0.000743276
COPPER CHAPERONE FOR SOD1 (CCS)	Copper-zinc superoxide dismutase copper chaperone (delivers copper to the Cu-Zn superoxide dismutase). Localized to the chloroplast. Expressed in roots and shoots. Up-regulated in response to copper and senescence. The AtACC activates all three CuZnSOD activities located in three different subcellular compartments. Contains three domains, central, ATX-1 like and C-terminal. ATX-1 like domain esse…	AT1G12520	10.8033	0.961593	-0.0565023	0.661336	1.02155	0.0307585	0.891231	0.935356	-0.0964121	0.434899
MODIFIER OF SNC1 9 (MOS9)	Identified in a screen for suppressors of snc1. Regulator of SNC1 and RPP4 mediated immunity. Interacts with methyltransferase ATXR7.	AT1G12530	77.7663	0.895325	-0.159517	0.586651	0.945444	-0.0809359	0.877791	0.823883	-0.279489	0.315801
HYDROXYPYRUVATE REDUCTASE 3 (HPR3)	Encodes a hydroxypyruvate reductase that reduces HP to glycerate and shows even more activity with glyoxylate, a more upstream intermediate of the photorespiratory cycle. It is likely targeted to the chloroplast where it could provide a compensatory bypass for the reduction of HP and glyoxylate within this compartment. Together with HPPR2 and TAT1 involved in the biosynthesis of pHPL from tyrosin…	AT1G12550	5.77815	0.781091	-0.356437	0.181544	0.905087	-0.143872	0.769131	0.644511	-0.633723	0.0132729
	Ortholog of maize IPE1 gene which is involved in pollen exine development.	AT1G12570	5.10757	0.694399	-0.526164	0.0582488	1.03561	0.0504856	0.934769	0.936802	-0.0941847	0.803644
PHOSPHOENOLPYRUVATE CARBOXYLASE-RELATED KINASE 1 (PEPKR1)	phosphoenolpyruvate carboxylase-related kinase 1;(source:Araport11)	AT1G12580	4.40957	0.83607	-0.258304	0.0693894	0.892689	-0.163771	0.459926	0.958906	-0.0605389	0.745164
DWARF AND DELAYED FLOWERING 1 (DDF1)	Encodes a member of the DREB subfamily A-1 of ERF/AP2 transcription factor family (DDF1). The protein contains one AP2 domain. There are six members in this subfamily, including CBF1, CBF2, and CBF3. Overexpression of this gene results in delayed flowering and dwarfism, reduction of gibberellic acid biosynthesis, and increased tolerance to high levels of salt. This gene is expressed in all tissue…	AT1G12610	10.5292	0.0828077	-3.59409	0.0932913	0.435453	-1.19941	1	0.565625	-0.822081	0.72295
RNA PROCESSING FACTOR 8 (RPF8)	Required to generate the nad3-rps12 -141 5&#8242; end in ecotype Van-0, whereas the RPF8 allele in Col has no function in the generation of any 5&#8242; terminus of this transcript.	AT1G12620	0.175208	1.53934	0.622313	0.0158231	1.22201	0.289262	0.511108	1.25667	0.329608	0.275309
LYSOPHOSPHOLIPID ACYLTRANSFERASE 1 (LPLAT1)	Encodes a lysophosphatidylcholine acyltransferase (LPCAT). Participates in the Lands cycle in developing seeds.	AT1G12640	2.31768	1.09296	0.128239	0.511468	1.16521	0.220587	0.372086	1.27331	0.34858	0.0386797
	rRNA biogenesis RRP36-like protein;(source:Araport11)	AT1G12650	11.3014	1.34222	0.424622	0.00941308	1.13063	0.177126	0.526533	1.29964	0.378114	0.0278669
PHOSPHOENOLPYRUVATE CARBOXYLASE-RELATED KINASE 2 (PEPKR2)	phosphoenolpyruvate carboxylase-related kinase 2;(source:Araport11)	AT1G12680	9.23651	0.938683	-0.0912902	0.614498	0.937475	-0.0931484	0.744556	0.963469	-0.0536893	0.794683
RNA PROCESSING FACTOR 1 (RPF1)	Encodes RNA PROCESSING FACTOR 1 (RPF1), a pentatricopeptide repeat (PPR) protein of the P-class containing canonical PPR-repeats. RPF1 is required for the 5?-end processing of the nad4 mRNA in mitochondria. Ler and other accessions impaired in processing of the nad4 mRNA 5&#8242;-end, contain a single nucleotide polymorphism (SNP) 807 nucleotides downstream of the predicted translation start codo…	AT1G12700	8.70274	1.13664	0.184773	0.636807	0.903524	-0.146365	0.829869	0.918891	-0.122034	0.783603
PHLOEM PROTEIN 2-A12 (PP2-A12)	This gene is predicted to encode a protein with a PP2 domain. This domain in present in lectins found in squash and cucumber, suggesting that this protein could potentially have carbohydrate binding capabilities.	AT1G12710	2.15801	0.838046	-0.254899	0.192239	0.879229	-0.18569	0.538237	1.05824	0.0816637	0.734893
	GPI transamidase subunit PIG-U;(source:Araport11)	AT1G12730	11.828	0.791628	-0.337106	0.126342	0.714399	-0.485198	0.0777643	0.991106	-0.0128884	0.97099
RHOMBOID-LIKE PROTEIN 6 (RBL6)	RHOMBOID-like protein 6;(source:Araport11)	AT1G12750	4.3665	1.13148	0.178207	0.225729	1.11565	0.157884	0.464032	1.05591	0.0784885	0.657888
	Zinc finger, C3HC4 type (RING finger) family protein;(source:Araport11)	AT1G12760	9.67714	0.79149	-0.337356	0.0281749	0.936793	-0.094198	0.746776	1.04979	0.0700983	0.734048
EMBRYO DEFECTIVE 1586 (EMB1586)	Encodes a DEAD-box RNA helicase that localizes to mitochondria and is essential for regulating cell-to-cell transport via plasmodesmata. The mRNA is cell-to-cell mobile.	AT1G12770	22.0227	0.983565	-0.0239082	0.90767	1.06992	0.0974977	0.721924	0.789787	-0.340464	0.0249027
	Pentatricopeptide repeat (PPR) superfamily protein;(source:Araport11)	AT1G12775	29.0216	1.47861	0.564246	0.219998	1.10641	0.145885	1	1.01058	0.0151777	0.983498
UDP-D-GLUCOSE/UDP-D-GALACTOSE 4-EPIMERASE 1 (UGE1)	Encodes a UDP-glucose epimerase that catalyzes the interconversion of the sugar nucleotides UDP-glucose UDP-galactose via a UDP-4-keto-hexose intermediate. Responsive to stress.	AT1G12780	1.56076	0.655226	-0.609935	1.88e-05	0.629773	-0.667095	2.13e-05	0.873887	-0.194481	0.264491
	DNA ligase-like protein;(source:Araport11)	AT1G12790	37.8733	0.894373	-0.161051	0.668268	0.769908	-0.377243	0.445484	1.33176	0.413332	0.19137
S1 DOMAIN-CONTAINING RBP (SDP)	SDP is a chloroplast localized RNA binding protein that is required for plastid rRNA processing. Plants harboring a mutation in SDP have numerous defects including reduced chlorophyll content, poor growth, yellow leaves and abnormal chloroplasts.	AT1G12800	2.19259	1.23046	0.299194	0.0330457	1.17048	0.227099	0.240786	0.957492	-0.0626669	0.742869
	proline-rich family protein;(source:Araport11)	AT1G12810	63.1459	0.977906	-0.032233	0.869338	1.09725	0.133895	0.58968	0.981115	-0.0275055	0.898618
AUXIN SIGNALING F-BOX 3 (AFB3)	Auxin receptor involved in primary and lateral root growth inhibition in response to nitrate. Target of miR393. Induced by nitrate in primary roots.	AT1G12820	12.6234	1.26388	0.337854	0.00722129	1.14768	0.198718	0.291688	1.02594	0.0369476	0.84491
	nucleolin;(source:Araport11)	AT1G12830	18.1595	0.859598	-0.218266	0.237245	0.909791	-0.136392	0.661681	0.933183	-0.0997676	0.646793
DE-ETIOLATED 3 (DET3)	Encodes subunit C of the vacuolar H(+)-ATPase (V-ATPase). Bound and phosphorylated by AtWNK8. The mRNA is cell-to-cell mobile.	AT1G12840	16.8664	1.15211	0.204276	0.000907769	1.02725	0.0387873	0.763469	0.975421	-0.0359034	0.678175
	transmembrane protein;(source:Araport11)	AT1G12845	47.5742	0.936151	-0.0951871	0.769428	1.08556	0.118435	0.815302	1.00338	0.00486243	0.991867
	Phosphoglycerate mutase family protein;(source:Araport11)	AT1G12850	28.0082	0.877268	-0.18891	0.155787	1.0985	0.135539	0.498708	0.916435	-0.125895	0.393436
SCREAM 2 (SCRM2)	Encodes ICE2 (Inducer of CBF Expression 2), a transcription factor of the bHLH family that participates in the response to deep freezing through the cold acclimation-dependent pathway. Overexpression of ICE2 results in increased tolerance to deep freezing stress after cold acclimation.	AT1G12860	24.5866	1.44306	0.529128	0.00214034	1.14838	0.1996	0.494752	1.13579	0.183691	0.393378
NUDIX HYDROLASE HOMOLOG 12 (NUDT12)	nudix hydrolase homolog 12;(source:Araport11)	AT1G12880	12.6371	0.94693	-0.0786702	0.815853	0.997382	-0.00378226	0.993796	1.11081	0.151616	0.63934
GLYCERALDEHYDE 3-PHOSPHATE DEHYDROGENASE A SUBUNIT 2 (GAPA-2)	glyceraldehyde 3-phosphate dehydrogenase A subunit 2;(source:Araport11)	AT1G12900	4.20611	1.28996	0.367322	0.0612003	1.12541	0.170449	0.601075	0.760228	-0.395496	0.0488823
ANTHOCYANIN11 (ATAN11)	Encodes LIGHT-REGULATED WD1 (LWD1), a clock proteins regulating circadian period length and photoperiodic flowering.	AT1G12910	672.996	0.848105	-0.237685	0.115181	0.825816	-0.276108	0.165483	0.936627	-0.0944529	0.606153
EUKARYOTIC RELEASE FACTOR 1-2 (ERF1-2)	Encodes a eukaryotic release factor one homolog.	AT1G12920	17.2115	1.09014	0.124508	0.225737	0.978271	-0.0316941	0.877791	1.09398	0.129588	0.217592
(TNPO3)	Ran effector.	AT1G12930	47.5841	1.11319	0.154703	0.399593	1.04803	0.0676777	0.841211	1.00814	0.0116904	0.965363
ROOT HAIR SPECIFIC 2 (RHS2)	root hair specific 2;(source:Araport11)	AT1G12950	3.67896	0.798101	-0.325357	0.764558	1.00191	0.00275007	1	0.564873	-0.824002	0.432021
PLANT INTRACELLULAR RAS GROUP-RELATED LRR 3 (PIRL3)	Encodes PIRL3, a member of the Plant Intracellular Ras-group-related LRRs (Leucine rich repeat proteins). PIRLs are a distinct, plant-specific class of intracellular LRRs that likely mediate protein interactions, possibly in the context of signal transduction.	AT1G12970	0.196928	0.825033	-0.277476	0.176191	0.928548	-0.106952	0.781795	1.05002	0.070423	0.785075
	beta-1,4-N-acetylglucosaminyltransferase family protein;(source:Araport11)	AT1G12990	5.15622	1.01905	0.0272281	0.931921	0.901476	-0.149639	0.724359	1.33627	0.418207	0.0776141
	transmembrane protein, putative (DUF707);(source:Araport11)	AT1G13000	10.7954	0.800071	-0.3218	0.204724	0.89482	-0.160331	0.71396	1.4181	0.503955	0.0332677
EUKARYOTIC INITIATION FACTOR 4B2 (EIF4B2)	Encodes eIF4B2, eukaryotic initiation factor 4B2.	AT1G13020	6.86	0.970538	-0.0431432	0.850787	1.03825	0.0541576	0.883095	0.966413	-0.0492889	0.841052
COILIN (COILIN)	Encodes a plant coilin, a protein that in other organisms is a major structural scaffolding protein necessary for Cajal body formation, composition and activity. It has been shown to bind both U1 and U1 snRNAs in vitro.	AT1G13030	12.7794	0.740967	-0.432519	0.0278155	0.86899	-0.202589	0.530164	0.781593	-0.355511	0.0871487
	Pentatricopeptide repeat (PPR-like) superfamily protein;(source:Araport11)	AT1G13040	5.01569	0.971652	-0.0414888	0.928829	1.1615	0.215984	1	1.20234	0.265843	0.507685
	proline-rich receptor-like kinase;(source:Araport11)	AT1G13050	3.03995	0.803492	-0.315644	0.38246	1.08459	0.117151	1	0.859562	-0.218326	0.584314
20S PROTEASOME BETA SUBUNIT E1 (PBE1)	Encodes 20S proteasome beta subunit PBE1 (PBE1).	AT1G13060	3.38185	0.820032	-0.286248	0.0052916	0.908385	-0.138625	0.387097	0.840579	-0.250545	0.0202396
CYTOCHROME P450, FAMILY 71, SUBFAMILY B, POLYPEPTIDE 2 (CYP71B2)	cytochrome P450 monooxygenase	AT1G13080	34.756	1.28281	0.359309	0.261728	1.12674	0.172158	0.763156	1.44392	0.529991	0.0834105
CYTOCHROME P450, FAMILY 71, SUBFAMILY B, POLYPEPTIDE 28 (CYP71B28)	putative cytochrome P450	AT1G13090	5.08232	1.1485	0.199754	0.176069	1.11058	0.151319	0.491446	0.870175	-0.200622	0.190865
CYTOCHROME P450, FAMILY 71, SUBFAMILY B, POLYPEPTIDE 29 (CYP71B29)	putative cytochrome P450	AT1G13100	55.3206	1.02289	0.032649	0.914695	1.20734	0.271831	0.423196	0.946388	-0.0794958	0.797885
CYTOCHROME P450, FAMILY 71 SUBFAMILY B, POLYPEPTIDE 7 (CYP71B7)	member of CYP71B The mRNA is cell-to-cell mobile.	AT1G13110	5.94627	0.930201	-0.104386	0.735341	1.03673	0.0520351	0.923226	1.30855	0.387968	0.134779
(GLE1)	nucleoporin GLE1-like protein;(source:Araport11)	AT1G13120	83.2907	1.10722	0.146942	0.308599	1.00054	0.000783111	0.997627	1.0216	0.0308358	0.872498
	Cellulase (glycosyl hydrolase family 5) protein;(source:Araport11)	AT1G13130	6.50579	0.734588	-0.444992	0.698573	0.762561	-0.391075	1	0.377669	-1.40481	0.223874
CYTOCHROME P450, FAMILY 86, SUBFAMILY C, POLYPEPTIDE 3 (CYP86C3)	member of CYP86C	AT1G13140	0.131429	0.702416	-0.509603	0.41129	0.705068	-0.504166	1	0.544406	-0.877245	0.143156
CYTOCHROME P450, FAMILY 86, SUBFAMILY C, POLYPEPTIDE 4 (CYP86C4)	member of CYP86C	AT1G13150	1.10054	0.657156	-0.605693	0.193489	0.697632	-0.519463	1	0.807092	-0.309194	0.558479
	ARM repeat superfamily protein;(source:Araport11)	AT1G13160	1.60286	1.02076	0.02964	0.847605	1.11651	0.15899	0.358185	1.0056	0.00805893	0.966597
OSBP(OXYSTEROL BINDING PROTEIN)-RELATED PROTEIN 1D (ORP1D)	OSBP(oxysterol binding protein)-related protein 1D;(source:Araport11)	AT1G13170	9.14381	1.21614	0.282315	0.0232482	1.16989	0.226377	0.186213	1.09573	0.13189	0.373035
DISTORTED TRICHOMES 1 (DIS1)	Mutant has defect in trichome cell expansion and actin organization resulting in a distorted trichome phenotype.	AT1G13180	9.50969	0.989905	-0.0146385	0.967938	0.83657	-0.257442	0.566106	1.37366	0.458027	0.0952888
	RNA-binding (RRM/RBD/RNP motifs) family protein;(source:Araport11)	AT1G13190	3.34827	0.775758	-0.366321	0.00212718	0.798968	-0.32379	0.0308374	1.03895	0.0551214	0.740871
	RING/U-box superfamily protein;(source:Araport11)	AT1G13195	21.9557	1.65382	0.725806	0.0130781	1.13435	0.18187	0.763851	1.47505	0.560762	0.0766758
AUTOINHIBITED CA2+/ATPASE II (ACA.l)	Autoinhibited Ca2+/ATPase II. ALA11 acts redundantly with ALA3, ALA4, ALA5, ALA9, ALA10 in root and shoot development as well as PIN trafficking and polarity .	AT1G13210	2.49652	0.800714	-0.320641	0.257231	0.892888	-0.163449	0.733199	1.54262	0.625385	0.0160488
LITTLE NUCLEI2 (LINC2)	Encodes a nuclear coiled-coil protein related to the carrot peripheral nuclear protein NMCP1 that is involved in the determination of plant nuclear structure. Member of a small gene family in Arabidopsis containing 4 proteins (LNC1-4 or CRWN 1-4) with redundant functions in protection from oxidative damage, control of nuclear morphology and degradation of ABI5.	AT1G13220	19.5994	0.933254	-0.099658	0.48799	0.980659	-0.0281773	0.920653	0.981753	-0.0265686	0.882492
ROTUNDIFOLIA LIKE 17 (RTFL17)	ROTUNDIFOLIA like 17;(source:Araport11)	AT1G13245	8.19004	0.782097	-0.354581	0.210486	0.602801	-0.730246	0.0223289	1.65325	0.725306	0.00341464
GALACTURONOSYLTRANSFERASE-LIKE 3 (GATL3)	Encodes a protein with putative galacturonosyltransferase activity.	AT1G13250	20.1608	0.997623	-0.00343295	0.988084	1.22632	0.294336	0.232226	0.829948	-0.268908	0.17355
RELATED TO ABI3/VP1 1 (RAV1)	Encodes an AP2/B3 domain transcription factor which is upregulated in response to low temperature. It contains a B3 DNA binding domain. It has circadian regulation and may function as a negative growth regulator. The mRNA is cell-to-cell mobile.	AT1G13260	13.5545	1.22768	0.295932	0.299011	1.43988	0.52595	0.108342	2.33186	1.22148	1.79e-07
METHIONINE AMINOPEPTIDASE 1B (MAP1C)	Encodes a methionine aminopeptidase formerly called MAP1B, renamed to MAP1C.	AT1G13270	10.4613	0.962708	-0.0548293	0.701075	1.0038	0.00547149	0.983286	0.832775	-0.264002	0.0220905
ALLENE OXIDE CYCLASE 4 (AOC4)	Encodes allene oxide cyclase. One of four genes in Arabidopsis that encode this enzyme, which catalyzes an essential step in jasmonic acid biosynthesis. Gene expression is reduced during senescence, a process that involves jasmonic acid signalling pathway.	AT1G13280	46.2139	0.940911	-0.0878698	0.545739	0.888921	-0.169873	0.350266	0.935577	-0.0960715	0.522439
PROTEIN PHOSPHATASE 2A SUBUNIT A3 (PP2AA3)	one of three genes encoding the 65 kDa regulatory subunit of protein phosphatase 2A (PP2A)	AT1G13320	44.3154	1.08913	0.123174	0.266933	1.10337	0.141921	0.347935	1.02128	0.0303824	0.833769
ARABIDOPSIS HOP2 HOMOLOG (AHP2)	Encodes the Arabidopsis Hop2 homologue. In other species, Hop2 is proposed to be involved in inter-homolog bias in double strand break repair.	AT1G13330	13.3441	1.0133	0.0190652	0.976783	0.879399	-0.18541	1	0.855673	-0.224869	0.722671
IST1-LIKE 6 (ISTL6)	Regulator of Vps4 activity in the MVB pathway protein;(source:Araport11)	AT1G13340	0.691411	1.66906	0.739034	0.308882	2.44184	1.28797	1	2.58969	1.37278	0.036316
PRP4 KINASE B (PRP4KB)	Paralog of PRP4KA.	AT1G13350	0.594141	0.928949	-0.106329	0.373794	1.02886	0.0410487	0.853404	1.08295	0.114966	0.340053
	hypothetical protein;(source:Araport11)	AT1G13360	11.5698	0.676764	-0.563276	7.7e-06	0.814344	-0.296291	0.0881103	0.785204	-0.34886	0.0107708
	sodium/hydrogen exchanger (DUF1218);(source:Araport11)	AT1G13380	61.5375	0.873935	-0.194402	0.272107	0.957201	-0.0631067	0.852042	0.802522	-0.317387	0.0596706
	translocase subunit seca;(source:Araport11)	AT1G13390	15.0256	0.897325	-0.156297	0.314992	0.863373	-0.211943	0.301138	1.15141	0.203402	0.176731
	Tetratricopeptide repeat (TPR)-like superfamily protein;(source:Araport11)	AT1G13410	20.178	1.88457	0.914237	0.018898	1.13152	0.17826	1	1.44077	0.526845	0.242338
GLYCERALDEHYDE-3-PHOSPHATE DEHYDROGENASE C2 (GAPC2)	The expression level of GAPC-2 is upregulated in Arabidopsis seedlings exposed to cadmium.	AT1G13440	1.20276	0.966786	-0.0487317	0.68729	0.998623	-0.00198766	0.991667	0.850209	-0.234111	0.015976
	Natural antisense transcript overlaps with AT1G13450;(source:Araport11)	AT1G13448	373.922	0.627228	-0.672937	0.144366	0.610767	-0.711307	1	0.824222	-0.278896	0.604782
GT-1 (GT-1)	Encodes GT-1, a plant transcription factor that binds to one of the cis-acting elements, BoxII, which resides within the upstream promoter region of light-responsive genes. GT-1 was assumed to act as a molecular switch modulated through Ca(2+)-dependent phosphorylation/dephosphorylation in response to light signals.	AT1G13450	4.0393	0.803279	-0.316026	0.0117944	0.858098	-0.220786	0.222411	1.036	0.0510184	0.765843
	Encodes protein phosphatase 2A (PP2A) B'theta subunit. Targeted to peroxisomes.	AT1G13460	11.4112	1.77808	0.83032	1.48e-07	1.16121	0.215633	0.451492	1.62358	0.699176	2.92e-05
	hypothetical protein (DUF1262);(source:Araport11)	AT1G13470	6.08741	0.830721	-0.267564	0.761076	1.04771	0.0672451	0.965374	3.92214	1.97164	0.00288046
	hypothetical protein (DUF1262);(source:Araport11)	AT1G13520	10.6515	4.54689	2.18488	0.00871198	0.969136	-0.0452287	1	1.22688	0.294998	0.813138
AMINOALCOHOLPHOSPHOTRANSFERASE 1 (AAPT1)	Encodes aminoalcoholphosphotransferase AAPT1.	AT1G13560	0.840801	1.0972	0.133825	0.312965	1.03183	0.0452003	0.857253	0.988694	-0.016404	0.930054
	F-box/RNI-like superfamily protein;(source:Araport11)	AT1G13570	17.0164	0.919554	-0.120995	0.680835	0.816761	-0.292014	0.429174	1.30074	0.379327	0.123206
LAG1 LONGEVITY ASSURANCE HOMOLOG 3 (LAG13)	Encodes a ceramide synthase that together with LOH1 is essential for production of ceramides containing Very Long Chain Fatty acid VLCFA-Ceramides(mainly C 22 to 26).	AT1G13580	6.50488	1.64732	0.720122	0.00280094	1.10175	0.1398	0.795386	1.64204	0.715488	0.00386521
BASIC LEUCINE-ZIPPER 58 (bZIP58)	basic leucine-zipper 58;(source:Araport11)	AT1G13600	2.02406	0.236215	-2.08183	0.0048551	0.337773	-1.56587	1	0.208709	-2.26044	0.00320849
	Encodes a defensin-like (DEFL) family protein.	AT1G13609	2.42654	52.3387	5.70981	4.13e-05	7.54512	2.91554	1	11.4438	3.5165	0.0241299
	Tetratricopeptide repeat (TPR)-like superfamily protein;(source:Araport11)	AT1G13630	0.190734	1.44565	0.531717	0.110881	1.1511	0.203016	1	1.46535	0.551242	0.105637
	Phosphatidylinositol 3- and 4-kinase family protein;(source:Araport11)	AT1G13640	0.981301	1.25738	0.330417	0.00826201	1.16002	0.214155	0.23333	0.981872	-0.0263927	0.891697
	hypothetical protein;(source:Araport11)	AT1G13650	19.7042	2.18145	1.12529	0.0247596	1.4744	0.560131	0.485354	0.989939	-0.0145882	0.986791
BIG GRAIN LIKE 2 (BGL2)	hypothetical protein;(source:Araport11)	AT1G13670	3.88321	0.551552	-0.858431	0.108681	0.703634	-0.507102	1	0.730432	-0.453177	0.441384
ATPASE E1 (ATE1)	AtE1 - stimulates the ATPase activity of DnaK/DnaJ	AT1G13690	2.25735	0.633625	-0.658299	1.84e-05	0.857558	-0.221693	0.370644	0.701166	-0.512172	0.00139578
6-PHOSPHOGLUCONOLACTONASE 1 (PGL1)	Encodes a cytosolic 6-phosphogluconolactonase (PGL) thought to be involved in the oxidative pentose-phosphate pathway (OPPP).	AT1G13700	16.838	0.335456	-1.5758	1.53e-09	0.430423	-1.21617	5.26e-05	0.850211	-0.234108	0.441454
CYTOCHROME P450, FAMILY 78, SUBFAMILY A, POLYPEPTIDE 5 (CYP78A5)	Encodes the cytochrome P450 CYP78A5 monooxygenase. Contributes to the generation of a growth-stimulating signal distinct from the classical phytohormones that prevents proliferation arrest, promoting organ growth. In ovules it is required for megagametogenesis, maternal control of seed size and restricting megaspore mother cell fate to a single cell.	AT1G13710	4.76212	0.426093	-1.23076	0.148585	0.852483	-0.230256	1	0.638731	-0.646719	0.50905
	Nuclear transport factor 2 (NTF2) family protein with RNA binding (RRM-RBD-RNP motifs) domain-containing protein;(source:Araport11)	AT1G13730	2.08821	1.09852	0.135561	0.499048	1.04656	0.0656515	0.855214	0.958333	-0.0614017	0.798536
ABI FIVE BINDING PROTEIN 2 (AFP2)	Encodes a member of a small plant-specific gene family whose members interact with ABI5 and appear to be involved in mediating stress responses. AFP2 mutants affect a number of ABA mediated processes such as germination and response to osmotic and sugar stress. AFP2 nuclear localization is stress dependent.	AT1G13740	9.23933	0.908681	-0.138154	0.628838	0.889519	-0.168902	0.700928	0.877768	-0.188088	0.509782
PURPLE ACID PHOSPHATASE 1 (PAP1)	Encodes a purple acid phosphatase whose expression is responsive to both phosphate (Pi) and phosphite (Phi) in roots.	AT1G13750	6.47704	1.21291	0.278468	0.281972	1.07483	0.104106	0.831254	1.32314	0.403963	0.104603
ROOT UV-B SENSITIVE 3 (RUS3)	root UVB sensitive protein (Protein of unknown function, DUF647);(source:Araport11)	AT1G13770	6.72393	1.29672	0.374868	0.032192	0.935869	-0.0956213	0.797122	1.25888	0.332138	0.0714692
	F-box/RNI-like/FBD-like domains-containing protein;(source:Araport11)	AT1G13780	4.71989	1.52701	0.610713	0.0253286	1.34871	0.431579	0.292644	1.46494	0.550846	0.0551874
FACTOR OF DNA METHYLATION 4 (FDM4)	Belongs to a subgroup of SGS3-like proteins that act redundantly in RNA-directed DNA methylation: AT1G15910 (FDM1), AT4G00380 (FDM2), AT3G12550 (FDM3), AT1G13790 (FDM4), AT1G80790 (FDM5).	AT1G13790	2.3795	0.761453	-0.393174	0.13606	0.769552	-0.377909	0.31734	0.763347	-0.389589	0.149622
EMBRYONIC FACTOR 19 (FAC19)	Encodes a PPR (pentatricopeptide repeat motif) protein that is essential for the initiation of zygotic embryogenesis.	AT1G13800	2.64423	1.19161	0.252913	0.704514	0.862252	-0.213818	1	1.2997	0.378175	0.562529
	Restriction endonuclease, type II-like superfamily protein;(source:Araport11)	AT1G13810	0.585818	0.931987	-0.101618	0.752939	1.15647	0.209722	0.633335	1.0899	0.124197	0.702635
	alpha/beta-Hydrolases superfamily protein;(source:Araport11)	AT1G13820	5.1645	1.11407	0.155846	0.339633	1.07107	0.0990565	0.717351	0.817523	-0.29067	0.0599258
	Carbohydrate-binding X8 domain superfamily protein;(source:Araport11)	AT1G13830	16.8843	2.09918	1.06982	0.28236	2.58571	1.37056	1	2.13275	1.09271	0.285119
QUASIMODO2 LIKE 1 (QUL1)	Encodes QUASIMODO2 LIKE1 (QUL1), a paralog of QUASIMODO2 (QUA2). AT1G78240 (QUA2), AT1G13860 (QUL1) and AT2G03480 (QUL2) form a clade with a possible role in plant vasculature development.	AT1G13860	0.321297	1.73308	0.793339	4.55e-09	1.3201	0.400651	0.0299175	1.40693	0.492547	0.000922068
DEFORMED ROOTS AND LEAVES 1 (DRL1)	Encodes a homolog of the yeast TOT4/KTI12 protein. Yeast TOT4/KTI12 associates with Elongator, a multisubunit complex that binds the RNA polymerase II transcription elongation complex. Ds insertion mutant has enlarged shoot apical region, 4 to 6 long slender leaves followed by spike-like structures, short roots. Mutants also have no ncm5U (5-carbamoylmethyluridine).	AT1G13870	6.06093	1.06752	0.0942662	0.677222	0.9949	-0.00737644	0.986371	1.08463	0.117205	0.611191
(ELM2)	ELM2 domain-containing protein;(source:Araport11)	AT1G13880	9.7428	1.04568	0.0644477	0.719175	0.924492	-0.113268	0.673487	1.16285	0.217668	0.146772
PURPLE ACID PHOSPHATASE 2 (PAP2)	Encodes a dual-localized acid phosphatase (mitochondria and chloroplast) that modulates carbon metabolism.	AT1G13900	8.23159	1.14285	0.192631	0.196105	1.17043	0.227042	0.246577	1.20266	0.266229	0.065264
	Leucine-rich repeat (LRR) family protein;(source:Araport11)	AT1G13910	12.3191	1.09547	0.131556	0.678926	0.911883	-0.133079	0.806556	1.06543	0.0914365	0.796498
	Remorin family protein;(source:Araport11)	AT1G13920	2.58487	0.947987	-0.0770607	0.869444	1.05324	0.0748353	0.924289	1.43359	0.519628	0.151795
	Involved in response to salt stress. Knockout mutants are hypersensitive to salt stress. The mRNA is cell-to-cell mobile.	AT1G13930	3.01026	0.565003	-0.82367	7.06e-05	0.83614	-0.258183	0.453564	0.768239	-0.380373	0.111971
	T-box transcription factor, putative (DUF863);(source:Araport11)	AT1G13940	471.791	1.09929	0.136572	0.377804	0.982941	-0.0248228	0.939009	1.16609	0.22168	0.127409
EUKARYOTIC ELONGATION FACTOR 5A-1 (ELF5A-1)	Encodes eukaryotic translation initiation factor 5A (EIF-5A).In mammalian cells it functions as a shuttle protein that translocates mRNA from the nucleus to cytoplasmic ribosomes. Overexpression results in an increase in both primary and secondary xylem formation. In RNAi suppressed lines, xylem formation is reduced.	AT1G13950	5.91264	0.682311	-0.551499	0.0150071	0.80759	-0.308305	0.377908	0.791805	-0.336783	0.174133
WRKY DNA-BINDING PROTEIN 4 (WRKY4)	Encodes WRKY DNA-binding protein 4 (WRKY4).	AT1G13960	7.88134	0.850715	-0.233252	0.127433	0.92727	-0.108938	0.689496	1.09419	0.129864	0.4472
	beta-hexosaminidase (DUF1336);(source:Araport11)	AT1G13970	7.99785	1.2782	0.35411	0.494261	0.833758	-0.2623	1	1.16363	0.218629	0.711278
GNOM (GN)	Encodes a GDP/GTP exchange factor for small G-proteins of the ADP ribosylation factor (RAF) class, and as regulator of intracellular trafficking. Homologous to Sec7p and YEC2 from yeast. Involved in the specification of apical-basal pattern formation. Essential for cell division, expansion and adhesion. It appears that heteotypic binding between the DCB and C-terminal domains of two GNOM proteins…	AT1G13980	0.67067	1.00509	0.00733101	0.966606	0.983403	-0.0241457	0.933874	1.17953	0.238207	0.0702669
	plant/protein;(source:Araport11)	AT1G13990	10.1622	0.595241	-0.748455	0.00175604	0.668689	-0.580592	0.0603086	1.18398	0.243642	0.409045
VH1-INTERACTING KINASE (VIK)	Encodes a protein with similarity to members of the C1 subgroup of MAP kinase kinase kinases. Interacts physically with the receptor kinase BRL2/VH1 and appears to be involved in auxin and brassinosteriod signaling. The mRNA is cell-to-cell mobile.	AT1G14000	26.1512	1.03642	0.0516148	0.790467	1.05302	0.0745388	0.800871	1.19024	0.25125	0.109551
	emp24/gp25L/p24 family/GOLD family protein;(source:Araport11)	AT1G14010	20.0888	0.847251	-0.239138	0.280395	1.0233	0.0332323	0.942125	1.03581	0.0507646	0.861361
RG-I RHAMNOSYLTRANSFERASE 4 (RRT4)	O-fucosyltransferase family protein;(source:Araport11)	AT1G14020	16.0358	1.15498	0.20787	0.278044	1.0438	0.0618465	0.872609	1.00854	0.0122623	0.9667
LYSINE METHYLTRANSFERASE (LSMT)-LIKE (LSMT-L)	Encodes a lysine methyltransferase whose main soluble physiological substrates are chloroplastic fructose 1,6-bisphosphate aldolases, FBA1, FBA2, and FBA3. Lysines near the C-terminal end of the target proteins are trimethylated.	AT1G14030	5.68935	1.03462	0.0490951	0.842773	1.1167	0.159237	0.618481	0.805745	-0.311605	0.118647
PHO1 HOMOLOG 3 (PHO1;H3)	Encodes a PHO1 homologue that is upregulated in response to Zn deficiency and is involved in Pi homeostasis in response to Zn deficiency. The mRNA is cell-to-cell mobile.	AT1G14040	25.7817	1.19824	0.260923	0.483453	1.04851	0.0683363	0.927159	1.11226	0.153498	0.718926
	GCK domain-containing protein;(source:Araport11)	AT1G14060	1.25961	0.821843	-0.283066	0.401824	0.825376	-0.276876	0.578537	1.01858	0.0265662	0.95635
FUCOSYLTRANSFERASE 7 (FUT7)	member of Xyloglucan fucosyltransferase family	AT1G14070	17.7819	1.1805	0.239399	0.36439	1.11663	0.159146	0.724158	1.25904	0.332319	0.192583
DIOXYGENASE FOR AUXIN OXIDATION 1 (DAO1)	DAO1 is an IAA oxidase expressed in many different plant parts. it is a member of a family of dioxygenase and 2OG Fe(II) oxygenase domain and DAO domain containing proteins. It appears to be the major IAA oxidase in planta and major contributor to IAA degradation.	AT1G14130	4.21802	1.04594	0.0647934	0.838265	0.944783	-0.0819453	0.87807	1.09447	0.130232	0.674847
UNCOUPLING PROTEIN 3 (UCP3)	Mitochondrial substrate carrier family protein;(source:Araport11)	AT1G14140	3.7999	0.690737	-0.533792	0.00248508	0.819944	-0.286403	0.280961	0.720188	-0.473554	0.00965903
PHOTOSYNTHETIC NDH SUBCOMPLEX L 2 (PnsL2)	Encodes a subunit of the NAD(P)H dehydrogenase complex located in the chloroplast thylakoid lumen.	AT1G14150	9.19261	1.29321	0.370956	0.192078	1.15159	0.203625	0.666088	0.67488	-0.567297	0.038808
	RNA-binding KH domain-containing protein;(source:Araport11)	AT1G14170	98.9111	1.1177	0.160531	0.442691	1.08498	0.117666	0.730542	1.32459	0.405546	0.0264526
	RING/U-box superfamily protein;(source:Araport11)	AT1G14180	9.63152	0.976835	-0.0338135	0.926798	0.936559	-0.0945587	0.872615	0.930504	-0.103915	0.776211
	Glucose-methanol-choline (GMC) oxidoreductase family protein;(source:Araport11)	AT1G14190	2.76111	0.947121	-0.0783797	0.907051	0.926976	-0.109396	1	0.780148	-0.358179	0.559401
(SNIPER1)	E3 ligase involved in the regulation of the homeostasis of sensor NLR immune receptors.	AT1G14200	1.47026	0.977004	-0.0335643	0.951542	1.17115	0.227929	0.759289	1.95239	0.965244	0.0114883
(U18-L8)	Member of the uL18 RNA-binding protein family. uL18 proteins share a short structurally conserved domain that binds the 5S rRNA and allow its incorporation into ribosomes. Essential for the splicing of the first intron of rps12 in plastid.	AT1G14205	9.72437	0.94095	-0.0878093	0.829978	0.738654	-0.437029	1	1.12625	0.171524	0.661526
	Ribonuclease T2 family protein;(source:Araport11)	AT1G14210	2.80572	0.967363	-0.0478701	0.875146	1.03609	0.051155	0.921787	0.883167	-0.179242	0.522524
	GDA1/CD39 nucleoside phosphatase family protein;(source:Araport11)	AT1G14230	8.42571	1.00274	0.00394639	0.984218	1.0681	0.0950484	0.733301	1.12035	0.163945	0.322245
	GDA1/CD39 nucleoside phosphatase family protein;(source:Araport11)	AT1G14250	7.79477	0.847148	-0.239314	0.701621	0.599533	-0.73809	0.293288	0.594194	-0.750994	0.164409
	RING/FYVE/PHD zinc finger superfamily protein;(source:Araport11)	AT1G14260	15.0354	1.71234	0.775971	0.546148	2.06476	1.04598	1	8.2993	3.05299	0.00247754
	CAAX amino terminal protease family protein;(source:Araport11)	AT1G14270	0.209327	1.06886	0.0960747	0.482929	1.1264	0.171714	0.312741	0.785133	-0.348992	0.00269515
PHYTOCHROME KINASE SUBSTRATE 2 (PKS2)	Encodes phytochrome kinase substrate 2. PKS proteins are critical for hypocotyl phototropism. Forms a complex with Phot1, Phot2 and NPH3.	AT1G14280	26.1666	1.05081	0.0715086	0.738083	0.854345	-0.227109	0.366182	1.13711	0.18537	0.335357
SPHINGOID BASE HYDROXYLASE 2 (SBH2)	Encodes one of the two redundant sphingoid base hydroxylases (SBH). Involved in sphingolipid trihydroxy long-chain base (4-hydroxysphinganine) biosynthesis. Double mutants of SBHs were dwarfed and not able to progress from vegetative to reproductive growth.	AT1G14290	26.382	1.11922	0.162489	0.537186	0.837828	-0.255275	0.477402	1.27627	0.351935	0.135787
	ARM repeat superfamily protein;(source:Araport11)	AT1G14300	8.61246	0.736431	-0.441378	0.0182962	0.792824	-0.334928	0.201754	0.927924	-0.107922	0.655606
	Haloacid dehalogenase-like hydrolase (HAD) superfamily protein;(source:Araport11)	AT1G14310	7.21175	0.921257	-0.118324	0.629946	0.911108	-0.134305	0.723616	0.805477	-0.312085	0.151772
SUPPRESSOR OF ACAULIS 52 (SAC52)	Encodes a ribosomal protein L10 and may be involved in translation regulation. Semi-dominant mutations in SAC552 can suppress defects in acaulis5, which encodes a thermospermine synthase, by enhancing translation of acl5 and itself.	AT1G14320	7.77797	0.771448	-0.37436	1.75e-05	0.918054	-0.123349	0.37979	0.726638	-0.460691	1.6e-07
	Galactose oxidase/kelch repeat superfamily protein;(source:Araport11)	AT1G14330	314.987	1.39271	0.477891	0.0465332	1.08591	0.1189	0.813149	1.36819	0.452267	0.0706537
BPA1-LIKE 3 (BPL3)	ACD11 binding partner, negatively regulates ROS-mediated defense response.	AT1G14340	4.04718	1.28425	0.360926	0.110924	1.09962	0.137003	0.748475	1.16099	0.215355	0.407
	NAD(P)-linked oxidoreductase superfamily protein;(source:Araport11)	AT1G14345	6.35483	1.40935	0.495032	0.0509682	1.25595	0.328774	0.377119	0.814514	-0.295989	0.307164
FOUR LIPS (FLP)	Encodes a putative MYB transcription factor involved in stomata development, loss of FLP activity results in a failure of guard mother cells (GMCs) to adopt the guard cell fate, thus they continue to divide resulting in abnormal stomata consisting of clusters of numerous guard cell-like cells. This phenotype is enhanced in double mutants with MYB88. Its transcript levels change after inducing MUT…	AT1G14350	82.0596	1.00653	0.0093966	0.976577	1.14746	0.198449	0.614373	0.947063	-0.0784683	0.807116
UDP-GALACTOSE TRANSPORTER 3 (UTR3)	UDP-galactose transporter 3;(source:Araport11)	AT1G14360	4.63948	0.776795	-0.364393	0.36122	1.05607	0.0787023	0.92116	1.25203	0.324267	0.440454
PROTEIN KINASE 2A (APK2A)	Encodes protein kinase APK2a. Protein is N-myristoylated.	AT1G14370	9.6548	1.09595	0.132186	0.751289	1.15127	0.203225	0.737808	1.78193	0.833438	0.00872207
IQ-DOMAIN 28 (IQD28)	Encodes a microtubule-associated protein.Member of IQ67 (CaM binding) domain containing family.	AT1G14380	4.38215	0.884569	-0.176954	0.346362	1.05848	0.0819896	0.806556	0.875565	-0.191713	0.319297
	Leucine-rich repeat protein kinase family protein;(source:Araport11)	AT1G14390	15.9322	1.37209	0.456379	0.355853	1.20944	0.274343	1	1.20013	0.263188	0.647842
UBIQUITIN CARRIER PROTEIN 1 (UBC1)	ubiquitin carrier protein	AT1G14400	0.897822	0.744628	-0.425407	8.98e-09	0.912733	-0.131736	0.255325	0.861032	-0.215861	0.00796276
WHIRLY 1 (WHY1)	Encodes a homolog of the potato p24 protein. Binds single strand telomeric repeats. Negatively regulates telomerase activity and telomere length.	AT1G14410	63.3103	0.971683	-0.0414429	0.816809	1.13082	0.177366	0.383204	0.915766	-0.126949	0.433313
GALACTOSE OXIDASE-LIKE 5 (GOXL5)	Galactose oxydase; may function in tissues that require mechanical reinforcements in the absence of lignification.	AT1G14430	17.9589	1.13382	0.181191	0.717995	1.03185	0.0452319	1	0.798483	-0.324667	0.516417
HOMEOBOX PROTEIN 31 (HB31)	homeobox protein 31;(source:Araport11)	AT1G14440	1.5852	1.00356	0.00513219	0.986529	0.931688	-0.102082	0.833701	0.987282	-0.0184662	0.960641
	NADH dehydrogenase (ubiquinone)s;(source:Araport11)	AT1G14450	4.10709	0.611715	-0.709068	3.97e-07	0.904119	-0.145415	0.565989	0.611905	-0.708621	8.05e-07
	AAA-type ATPase family protein;(source:Araport11)	AT1G14460	29.231	1.6752	0.744336	9.02e-06	1.25763	0.330711	0.183188	1.30728	0.386567	0.042653
	Pentatricopeptide repeat (PPR) superfamily protein;(source:Araport11)	AT1G14470	6.85542	0.960702	-0.0578392	0.916525	0.932511	-0.100807	1	0.731581	-0.45091	0.340359
	Ankyrin repeat family protein;(source:Araport11)	AT1G14480	1.65777	0.960173	-0.0586339	0.922743	1.11074	0.151522	1	1.03788	0.0536373	0.937113
ALFIN-LIKE 7 (AL7)	Encodes a member of the Alfin1-like family of nuclear-localized PHD (plant homeodomain) domain containing proteins. All AL proteins except AL3 bind to di- or trimethylated histone H3 (H3K4me3/2). Members of this family include: AT5G05610 (AL1), AT3G11200 (AL2), AT3G42790 (AL3), AT5G26210 (AL4), AT5G20510 (AL5), AT2G02470 (AL6), AT1G14510 (AL7).	AT1G14510	1.78124	0.941472	-0.0870097	0.705922	1.01706	0.0243994	0.951863	1.2207	0.287707	0.138175
MYO-INOSITOL OXYGENASE 1 (MIOX1)	Encodes MIOX1. Belongs to myo-inositol oxygenase gene family.	AT1G14520	13.4147	0.808492	-0.306695	0.330555	0.720748	-0.472433	0.255117	1.07995	0.110961	0.767125
TOM THREE HOMOLOG 1 (THH1)	tobamovirus multiplication-like protein (DUF1084);(source:Araport11)	AT1G14530	2.88964	1.50243	0.587302	0.030547	1.10803	0.147995	0.795386	1.39851	0.483889	0.0956871
COA CARRIER 1 (COAC1)	Encodes a mitochondrial CoA transporter.	AT1G14560	1.80807	1.19413	0.255955	0.110859	1.0158	0.0226101	0.950068	1.10069	0.138404	0.460317
PLANT UBX DOMAIN-CONTAINING PROTEIN 7 (PUX7)	Encodes a nuclear UBX-containing protein that can bridge ubiquitin to AtCDC48A.	AT1G14570	6.23125	0.788687	-0.342475	6.15e-05	0.927686	-0.108291	0.456425	0.836252	-0.25799	0.00425388
BLUEJAY (BLJ)	C2H2-like zinc finger protein;(source:Araport11)	AT1G14580	16.9171	0.86639	-0.206911	0.2245	1.00228	0.00329193	0.991667	1.00477	0.00686355	0.979312
	Nucleotide-diphospho-sugar transferase family protein;(source:Araport11)	AT1G14590	6.79576	1.33855	0.420674	0.0414254	1.04339	0.0612717	0.898212	1.1638	0.218839	0.367081
	Homeodomain-like superfamily protein;(source:Araport11)	AT1G14600	5.19325	1.7548	0.811307	0.0130543	1.2152	0.281196	1	1.46884	0.554677	0.127253
TWIN 2 (TWN2)	Required for proper proliferation of basal cells.	AT1G14610	1.13901	0.980557	-0.0283271	0.792641	0.969457	-0.0447509	0.782677	0.902275	-0.148361	0.0881425
DECOY (DECOY)	decoy;(source:Araport11)	AT1G14620	25.441	0.823876	-0.279501	0.0623313	0.813702	-0.297428	0.134043	0.734152	-0.445849	0.00221813
	XRI1-like protein;(source:Araport11)	AT1G14630	13.6345	0.692772	-0.529548	0.319047	0.760431	-0.39511	1	0.728286	-0.457424	0.41419
	SWAP (Suppressor-of-White-APricot)/surp domain-containing protein;(source:Araport11)	AT1G14640	1.55496	0.633502	-0.658578	0.0237337	0.936936	-0.0939771	0.87999	1.0155	0.0221946	0.961963
	SWAP (Suppressor-of-White-APricot)/surp domain-containing protein / ubiquitin family protein;(source:Araport11)	AT1G14650	2.86331	0.833826	-0.262181	0.0046158	0.965895	-0.0500615	0.79391	0.926945	-0.109444	0.317967
NA+/H+ EXCHANGER 8 (NHX8)	member of putative Na+/H+ antiporter (AtNHX) family. Functions as a plasma membrane Li+/H+ antiporter. Involved in Li+ efflux and detoxification.	AT1G14660	19.0534	1.03144	0.0446571	0.880092	0.960238	-0.0585359	0.906824	0.97043	-0.0433036	0.89382
	Endomembrane protein 70 protein family;(source:Araport11)	AT1G14670	2.15207	0.999946	-7.78e-05	0.999642	1.00562	0.00808933	0.981585	1.13164	0.17842	0.289881
	early endosome antigen;(source:Araport11)	AT1G14680	44.1581	0.795613	-0.32986	0.632212	1.01934	0.0276295	1	1.14872	0.200024	0.789707
BASIC PENTACYSTEINE 2 (BPC2)	Encodes a member of the BASIC PENTACYSTEINE (BPC) proteins. BPC proteins are plant-specific transcription factors present throughout land plants. BPC transcription factor family is integral for a wide range of processes that support normal growth and development.Along with BPC1, BPC2 binds to the promoter of and represses GALS1 thereby reducing beta 1,4- galactan accumulation.	AT1G14685	1.89611	0.891073	-0.166385	0.154538	0.863942	-0.210994	0.159767	0.981928	-0.0263108	0.870031
HOMEOBOX PROTEIN 32 (HB32)	homeobox protein 32;(source:Araport11)	AT1G14687	24.5675	0.848567	-0.2369	0.651415	0.954116	-0.067764	1	0.662273	-0.594502	0.215643
MICROTUBULE-ASSOCIATED PROTEIN 65-7 (MAP65-7)	microtubule-associated protein 65-7;(source:Araport11)	AT1G14690	3.03177	1.07411	0.103143	0.452101	0.935987	-0.0954397	0.662414	1.08985	0.124133	0.366536
PURPLE ACID PHOSPHATASE 3 (PAP3)	purple acid phosphatase 3;(source:Araport11)	AT1G14700	11.4371	1.27833	0.354259	0.190033	0.921659	-0.117694	0.824446	1.06953	0.096978	0.782736
	hydroxyproline-rich glycoprotein family protein;(source:Araport11)	AT1G14710	6.4972	1.04654	0.0656331	0.668816	1.03317	0.047082	0.853681	0.982317	-0.0257392	0.887549
XYLOGLUCAN ENDOTRANSGLUCOSYLASE/HYDROLASE 28 (XTH28)	member of Glycoside Hydrolase Family 16	AT1G14720	24.9991	1.37892	0.463541	0.000722924	0.991833	-0.011831	0.973305	1.10971	0.15018	0.385776
	Cytochrome b561/ferric reductase transmembrane protein family;(source:Araport11)	AT1G14730	16.4045	0.543181	-0.880495	0.0604328	1.11101	0.151878	1	0.827172	-0.27374	0.626423
TITANIA 1 (TTA1)	Encodes a PHD-finger protein that, with TTA1, is redundantly required for MP-dependent embryonic root meristem initiation.	AT1G14740	1.51912	0.83058	-0.26781	0.0558671	0.818325	-0.289254	0.102958	1.37477	0.459185	0.000499211
SOLO DANCERS (SDS)	Encodes a meiotic cyclin-like protein, distinct from all other known Arabidopsis cyclins. It is not required for meiotic DSB formation but is necessary for meiotic DSB repair via the homologous chromosome.	AT1G14750	32.6921	0.832473	-0.264524	0.794021	0.970317	-0.0434722	1	0.52752	-0.922702	0.316436
	RING/FYVE/PHD zinc finger superfamily protein;(source:Araport11)	AT1G14770	0.377399	0.813056	-0.298573	0.293504	0.777922	-0.362303	0.358511	0.914783	-0.128498	0.702391
	MAC/Perforin domain-containing protein;(source:Araport11)	AT1G14780	3.57805	0.780024	-0.35841	0.64963	1.4621	0.548041	1	1.94744	0.961582	0.139289
RNA-DEPENDENT RNA POLYMERASE 1 (RDR1)	Encodes RNA-dependent RNA polymerase. While not required for virus-induced post-transcriptional gene silencing (PTGS), it can promote turnover of viral RNAs in infected plants. Nomenclature according to Xie, et al. (2004). Involved in the production of Cucumber Mosaic Virus siRNAs.	AT1G14790	0.594623	1.09111	0.1258	0.561396	1.0739	0.102866	0.769131	1.43609	0.522142	0.00281793
	encodes an aspartate semialdehyde dehydrogenase, which produces the branch point intermediate for lysine and threonine/methionine biosynthesis	AT1G14810	7.64362	0.947919	-0.0771645	0.54552	0.944572	-0.0822666	0.670362	0.806581	-0.310109	0.00329181
	Sec14p-like phosphatidylinositol transfer family protein;(source:Araport11)	AT1G14820	46.336	1.17463	0.232204	0.278793	1.22304	0.290467	0.305994	0.853992	-0.227706	0.317999
DYNAMIN-LIKE 1C (DL1C)	Encodes a dynamin-like protein that is involved in mitochondrial morphogenesis and pollen development. Protein is localized as speckles in the cytoplasm, partially co-localizes with mitochondrial markers, cell plate of dividing cells, and the tip of root hairs, root cap cells, and expanding part of trichoblasts.	AT1G14830	8.22022	0.948345	-0.0765164	0.654746	1.07917	0.109925	0.650864	1.02026	0.0289333	0.886786
MICROTUBULE-ASSOCIATED PROTEINS 70-4 (MAP70-4)	Encodes a microtubule associated protein (MAP70-4). Expressed in all tissues.	AT1G14840	20.0871	1.12299	0.167341	0.363125	1.14911	0.200523	0.422147	0.91255	-0.132024	0.514533
NUCLEOPORIN 155 (NUP155)	Encodes a protein similar to nucleoporin, a a major component of the nuclear pore complex (NPC) involved in cellular nucleo-cytoplasmic transport	AT1G14850	11.4209	0.866707	-0.206383	0.0935932	0.940345	-0.0887375	0.687793	0.963356	-0.0538597	0.735574
PLANT CADMIUM RESISTANCE 2 (PCR2)	PCR2 encodes a membrane protein involved in zinc transport and detoxification.	AT1G14870	6.97655	0.810912	-0.302383	0.65732	0.791268	-0.337761	0.746344	2.15384	1.10691	0.0436712
PLANT CADMIUM RESISTANCE 1 (PCR1)	PLANT CADMIUM RESISTANCE 1;(source:Araport11)	AT1G14880	3.49022	1.73932	0.798524	0.173985	1.33583	0.41774	0.670362	2.01365	1.00981	0.0825157
	Plant invertase/pectin methylesterase inhibitor superfamily protein;(source:Araport11)	AT1G14890	40.0761	0.303266	-1.72134	4.1e-20	0.62411	-0.680128	0.00231022	0.551993	-0.857279	7.39e-06
HIGH MOBILITY GROUP A (HMGA)	Encodes a protein belonging to the subgroup of HMGA (high mobility group A) proteins that interact with A/T-rich stretches of DNA.	AT1G14900	24.3596	0.499903	-1.00028	0.000599927	0.672269	-0.57289	0.158621	0.522224	-0.93726	0.00190541
(PICALM1B)	ANTH domain-containing protein which functions as adaptor protein for clathrin-mediated endocytosis (CME) of the secretory vesicle-associated longintype R-SNARE VAMP72 group. Interacts with the SNARE domain of VAMP72 and clathrin at the plasma membrane. Required for recycling of R-SNARE proteins.	AT1G14910	13.7819	0.786278	-0.346888	0.00287414	0.998238	-0.00254427	0.991667	0.918919	-0.121991	0.389236
GIBBERELLIC ACID INSENSITIVE (GAI)	Similar to a putative transcription factor and transcriptional coactivators. Repressor of GA responses and involved in gibberellic acid mediated signaling. Member of the DELLA proteins that restrain the cell proliferation and expansion that drives plant growth. The protein undergoes degradation in response to GA via the 26S proteasome. GAI may be involved in reducing ROS accumulation in response …	AT1G14920	12.965	0.909508	-0.136842	0.35002	1.01501	0.0214984	0.942125	0.95372	-0.0683623	0.691174
	O-fucosyltransferase family protein;(source:Araport11)	AT1G14970	34.1137	0.916755	-0.125392	0.654837	0.857631	-0.22157	0.569643	0.767608	-0.381559	0.118146
CHAPERONIN 10 (CPN10)	Encodes mitochondrial-localized chaperonin 10 that complements the E.coli groES mutant. Its mRNA is upregulated in response to heat shock treatment and is expressed uniformly in various organs.	AT1G14980	3.21732	0.656798	-0.606478	3.08e-05	0.789953	-0.340161	0.0862679	0.724354	-0.465233	0.00259953
	transmembrane protein;(source:Araport11)	AT1G14990	83.3505	0.877178	-0.189058	0.401886	0.902773	-0.147565	0.690139	0.771286	-0.374662	0.0737538
SERINE CARBOXYPEPTIDASE-LIKE 50 (scpl50)	serine carboxypeptidase-like 50;(source:Araport11)	AT1G15000	11.3292	0.748863	-0.417226	0.0559731	0.988002	-0.0174145	0.972089	0.683335	-0.549335	0.0112715
	mediator of RNA polymerase II transcription subunit;(source:Araport11)	AT1G15010	17.2593	0.423638	-1.2391	0.126342	0.338516	-1.5627	0.120839	0.77259	-0.372224	0.717149
QUIESCIN-SULFHYDRYL OXIDASE 1 (QSOX1)	Encodes a protein disulfide isomerase-like (PDIL) protein, a member of a multigene family within the thioredoxin (TRX) superfamily. This protein also belongs to the quiescin-sulfhydryl oxidase (QSOX) family, which possess an Erv1-like domain at the COOH terminus in addition to a TRX domain.	AT1G15020	13.8634	0.817013	-0.291568	0.102978	0.899635	-0.152588	0.616117	1.07224	0.100624	0.646084
	Encodes a Cysteine-rich peptide (CRP) family protein	AT1G15030	5.71014	1.36897	0.453095	0.000128762	1.05343	0.0750933	0.77027	1.28221	0.358637	0.00440699
GLUTAMINE AMIDOTRANSFERASE 1_2.1 (GAT1_2.1)	Encodes a nitrogen regulated putative glutamine amidotransferase that represses shoot branching.	AT1G15040	11.8913	0.258956	-1.94922	0.0634066	0.110509	-3.17776	1	0.555813	-0.847328	0.45626
	alpha/beta hydrolase family protein;(source:Araport11)	AT1G15060	0.722529	0.977262	-0.0331824	0.867247	0.968426	-0.0462857	0.886974	0.974699	-0.036971	0.861835
LIPID PHOSPHATE PHOSPHATASE 2 (LPP2)	Encodes phosphatidic acid phosphatase. Involved in ABA signaling. Functions as a negative regulator upstream of ABI4. Expressed during germination and seed development. Expressed overall in young seedlings, in roots, hypocotyls, and vascular cells of cotyledons and leaves of 10 day-old seedlings, in flower filaments and stem elongation zones. Not expressed in anthers, pollen nor petals.	AT1G15080	6.64161	0.802031	-0.318269	0.450267	1.21002	0.275028	1	0.852792	-0.229734	0.619046
RING-H2 FINGER A2A (RHA2A)	Encodes a putative RING-H2 finger protein RHA2a.	AT1G15100	1.79548	0.847057	-0.239469	0.341512	0.984061	-0.0231809	0.964881	0.692013	-0.531128	0.0223199
PHOSPHATIDYLSERINE SYNTHASE 1 (PSS1)	PSS1 encodes a base-exchange-type Phosphatidylserine (PS) synthase. Mutant analysis revealed its role in pollen maturation.	AT1G15110	12.6063	0.832054	-0.26525	0.385907	0.91274	-0.131724	0.814419	0.831008	-0.267066	0.398888
	Ubiquinol-cytochrome C reductase hinge protein;(source:Araport11)	AT1G15120	1.77808	1.43222	0.518249	5.27e-05	1.10305	0.141499	0.53312	1.47216	0.557938	2.2e-05
	S-adenosyl-L-methionine-dependent methyltransferases superfamily protein;(source:Araport11)	AT1G15125	41.7476	0.45321	-1.14175	0.0522214	0.835643	-0.259042	0.828121	1.47398	0.559718	0.418309
ALG-2 INTERACTING PROTEIN-X (ALIX)	ALIX mediates endosomal protein trafficking and turnover through the ESCRT/MVB pathway. One target is the phosphate transporter PHT1;1. Modulates ABA-mediated inhibition of plant growth and stomatal aperture (PMID:31363038).	AT1G15130	66.7188	0.922996	-0.115604	0.470044	1.03443	0.0488395	0.866134	1.09218	0.127211	0.435001
FERREDOXIN-NADP(+) OXIDOREDUCTASE -LIKE (FNRL)	FAD/NAD(P)-binding oxidoreductase;(source:Araport11)	AT1G15140	19.1619	0.983332	-0.0242495	0.878969	1.14858	0.199854	0.207077	0.760505	-0.39497	0.000544544
	MATE efflux family protein;(source:Araport11)	AT1G15160	52.3857	1.22182	0.289033	0.369613	0.995077	-0.00711937	1	0.951701	-0.0714195	0.867751
	RING/FYVE/PHD zinc finger superfamily protein;(source:Araport11)	AT1G15165	2.19471	1.40852	0.49418	0.0619484	1.11543	0.157601	0.763833	0.865248	-0.208815	0.534853
	MATE efflux family protein;(source:Araport11)	AT1G15170	2.73739	1.58753	0.666781	0.00393991	1.28381	0.360434	0.326568	0.973206	-0.0391822	0.918917
	Natural antisense transcript overlaps with AT1G15170;(source:Araport11)	AT1G15175	2.69662	0.961022	-0.0573584	0.920213	0.924847	-0.112714	1	1.17602	0.233917	0.655775
	MATE efflux family protein;(source:Araport11)	AT1G15180	2.35357	0.796502	-0.32825	0.0385402	0.894938	-0.16014	0.537891	0.735176	-0.443838	0.00469044
	protein-protein interaction regulator family protein;(source:Araport11)	AT1G15200	14.2143	0.782381	-0.354056	0.000185366	0.90066	-0.150946	0.305994	0.797415	-0.326597	0.000909397
SAWADEE HOMEODOMAIN HOMOLOG 1 (SHH1)	Encodes SHH1, a homeodomain protein required for DNA methylation. It is an atypical RNA-directed DNA methylation component, and functions in transcriptional silencing through both DNA methylation-dependent and -independent pathways.	AT1G15215	28.2346	0.922553	-0.116296	0.72676	0.985464	-0.021125	0.972861	0.9033	-0.146724	0.666551
(CCMH)	Encodes a protein with oxidoreductase activity present in the inner membrane of mitochondria. CCMH is postulated to play a central role in mitochondrial cytochrome c maturation, probably as part of a heme lyase complex that also holds activity of reducing apocytochrome c. CCMH interacts with apocytochrome AtCYTc-a and is shown to be present in a 500 kDa-complex along with CcmFN2.	AT1G15220	4.71626	0.743894	-0.426831	0.0746253	0.923679	-0.114537	0.809989	0.899511	-0.152787	0.598456
	hypothetical protein;(source:Araport11)	AT1G15230	5.08739	0.701441	-0.511606	0.0153752	0.773914	-0.369754	0.2083	0.667071	-0.584088	0.00631366
SORTING NEXIN 3 (SNX3)	Encodes a member of the Arabidopsis sorting nexin family.	AT1G15240	26.1006	1.02666	0.037961	0.793243	1.07451	0.103681	0.579872	1.08005	0.111094	0.390313
(RPL37A)	cytosolic ribosomal protein gene, part of eL20 family	AT1G15250	10.4527	0.661572	-0.596031	0.000775954	0.846377	-0.240627	0.395468	0.629491	-0.667743	0.00023137
	LOW protein: ATP-dependent RNA helicase-like protein;(source:Araport11)	AT1G15260	23.9861	1.38143	0.466164	0.034702	1.47451	0.560239	0.0320706	1.03536	0.050135	0.878961
	Translation machinery associated TMA7;(source:Araport11)	AT1G15270	35.9502	1.08802	0.121707	0.264093	0.953536	-0.0686404	0.712596	0.928709	-0.106702	0.358565
(BTZ2)	CASC3/Barentsz eIF4AIII binding protein;(source:Araport11)	AT1G15280	74.2187	0.843816	-0.244999	0.0038275	0.973378	-0.0389282	0.831872	0.865066	-0.209118	0.0187799
REDUCED CHLOROPLAST COVERAGE 3 (REC3)	Encodes REDUCED CHLOROPLAST COVERAGE 3 (REC3). Contributes to establishing the size of the chloroplast compartment.	AT1G15290	18.4815	1.3918	0.476953	0.0178323	1.16762	0.223572	0.487904	0.961205	-0.0570845	0.847394
SIGNAL RECOGNITION PARTICLE 54 KDA SUBUNIT (ATHSRP54A)	54 kDa protein subunit of SRP that interacts with the signal peptide of secreted proteins	AT1G15310	15.5026	0.778161	-0.36186	0.438315	0.803031	-0.316473	1	0.900953	-0.150477	0.783603
METHYL-CPG-BINDING DOMAIN 10 (MBD10)	Protein containing methyl-CpG-binding domain.Has sequence similarity to human MBD proteins.	AT1G15340	0.928124	0.786401	-0.346663	0.0235445	0.917951	-0.12351	0.651045	0.807636	-0.308223	0.0560358
	DUF4050 family protein;(source:Araport11)	AT1G15350	63.7776	0.763775	-0.38878	0.0136335	0.762771	-0.390678	0.0556123	1.00587	0.00843729	0.975188
LONGIN-LIKE PROTEIN INTERACTING WITH TPLATE ADAPTOR (LOLITA)	TPLATE adaptor complex subunit.	AT1G15370	13.4027	0.7587	-0.398399	0.0129856	1.00677	0.00973643	0.980593	0.817822	-0.290141	0.0924651
GLYOXYLASE I 4 (GLYI4)	Glyoxalase which affects ABA?JA crosstalk.	AT1G15380	17.3162	0.931431	-0.10248	0.914161	0.791638	-0.337087	0.807952	1.20036	0.263472	0.780944
PEPTIDE DEFORMYLASE 1A (PDF1A)	encodes a peptide deformylase-like protein. Removes N-formyl groups, a prerequisite for the action of methionine aminopeptidase during protein synthesis. Targeted to mitochondria. Requires Zn for catalysis.	AT1G15390	2.40124	0.862254	-0.213815	0.206905	0.960947	-0.0574715	0.862966	0.730022	-0.453989	0.00365644
MAPK SUBSTRATES IN THE STOMATAL LINEAGE 2 (MASS2)	Tightly connected with MAPK signaling to fine-tune stomatal production and patterning.	AT1G15400	23.9335	0.579666	-0.786705	1.47e-11	0.776946	-0.364113	0.0158796	0.780603	-0.357339	0.00485735
	other_RNA;(source:Araport11)	AT1G15405	40.9041	0.542316	-0.882794	0.0414409	0.875733	-0.191436	0.828003	0.495408	-1.01331	0.0212477
	aspartate-glutamate racemase family;(source:Araport11)	AT1G15410	33.8586	1.59985	0.677939	0.000508242	1.25175	0.32395	0.280341	1.04563	0.0643742	0.83097
LANT-SPECIFIC COMPONENT OF THE PRE- RRNA PROCESSING COMPLEX1 (PCP1)	Encodes a novel plant specific protein that is co-expressed with components of pre-rRNA processing complex. Co-localizes with NuGWD1 and SWA1.	AT1G15420	6.74059	0.799535	-0.322767	0.0659716	0.849531	-0.235261	0.363868	0.892483	-0.164103	0.419071
	hypothetical protein (DUF1644);(source:Araport11)	AT1G15430	13.9495	0.744842	-0.424994	0.0920747	0.656885	-0.606287	0.057023	0.948325	-0.0765469	0.820828
PERIODIC TRYPTOPHAN PROTEIN 2 (PWP2)	Encodes a nucleolar protein that is a ribosome biogenesis co-factor. Mutants display aberrant RNA processing and female gametophyte development.	AT1G15440	5.1022	0.859696	-0.218102	0.238254	0.992916	-0.0102564	0.980273	0.932946	-0.100135	0.648742
XPO1-INTERACTING WD40 PROTEIN 1 (XIW1)	WD40 nucleoplasmic shuttling protein that positively regulates the Abscisic acid (ABA) response by interacting with and maintaining the stability of ABI5 in the nucleus. Nuclear export of XIW1 is XPO1-dependent. Involved in regulating seed germination, primary root growth, and drought stress resistance.	AT1G15470	11.2396	0.993635	-0.00921146	0.964724	1.04515	0.0637167	0.84102	0.863361	-0.211963	0.208495
PRECOCIOUS1 (POCO1)	PPR motif containing protein. Found in mitochondria. Mutants flower early and have reduced levels of the ABI5, a regulator of FLC expression.	AT1G15480	8.26025	0.707829	-0.498528	0.00749444	0.857396	-0.221966	0.463653	0.818215	-0.289447	0.159911
	alpha/beta-Hydrolases superfamily protein;(source:Araport11)	AT1G15490	6.70699	1.0857	0.11863	0.567962	1.20892	0.273724	0.266684	1.06644	0.0928009	0.682391
(ATNTT2)	TLC ATP/ADP transporter;(source:Araport11)	AT1G15500	4.18041	0.797115	-0.327141	0.0025835	0.866712	-0.206376	0.169339	0.858151	-0.220696	0.0632389
EARLY CHLOROPLAST BIOGENESIS2 (ECB2)	Encodes a pentatricopeptide repeat protein required for chloroplast transcript accD RNA editing and early chloroplast biogenesis.	AT1G15510	82.4708	1.14834	0.199549	0.366648	0.99199	-0.0116032	0.981066	0.915748	-0.126977	0.618226
ATP-BINDING CASSETTE G40 (ABCG40)	ABC transporter family involved in ABA transport and resistance to lead. Localizes to plasma membrane. Upregulated by lead. Expressed in leaves, flowers, stomata and roots.	AT1G15520	7.07697	1.2127	0.278221	0.795308	0.676445	-0.563955	0.706953	2.97728	1.574	0.0651867
L-TYPE LECTIN RECEPTOR KINASE S.1 (LECRK-S.1)	Concanavalin A-like lectin protein kinase family protein;(source:Araport11)	AT1G15530	3.40796	0.772501	-0.372391	0.0439376	0.839517	-0.252369	0.362316	0.988059	-0.0173302	0.953419
GIBBERELLIN 3-OXIDASE 1 (GA3OX1)	Involved in later steps of the gibberellic acid biosynthetic pathway. Activated by AGAMOUS in a cal-1, ap1-1 background. Deletion of 208 bp from -1016 to -809 (&#916;-808) resulted in loss of GA-negative feedback (this sequence, which contains a 43-bp sequence GNFEI, was shown to be sufficient for GA-negative feedback).	AT1G15550	9.36153	0.92796	-0.107865	0.804434	0.692133	-0.530879	0.266019	0.66045	-0.59848	0.091827
CYCLIN A2;3 (CYCA2;3)	A2-type cyclin. Negatively regulates endocycles and acts as a key regulator of ploidy levels in Arabidopsis endoreduplication. Interacts physically with CDKA;1. Expressed preferentially in trichomes and young developing tissues.	AT1G15570	5.43558	0.839806	-0.251872	0.299124	0.969685	-0.0444124	0.930281	0.838074	-0.25485	0.308081
INDOLE-3-ACETIC ACID INDUCIBLE 5 (IAA5)	auxin induced protein	AT1G15580	3.09475	1.15542	0.208421	0.769314	0.816684	-0.292151	1	0.822456	-0.281989	0.706908
CENTROMERE PROTEIN C (CENP-C)	Encodes a homologue of the human centromeric protein C (CENP-C). CENP-C co-localizes with the 180 bp centromeric regions of chromosomes throughout the cell cycle, but does not completely cover the 180 bp regions.	AT1G15660	1.82269	0.873057	-0.195852	0.295547	0.927527	-0.108539	0.738674	0.944582	-0.0822528	0.71252
KISS ME DEADLY 2 (KMD2)	Encodes a member of a family of F-box proteins, called the KISS ME DEADLY (KMD) family, that targets type-B ARR proteins for degradation and is involved in the negative regulation of the cytokinin response. Also named as KFB1, a member of a group of Kelch repeat F-box proteins that negatively regulate phenylpropanoid biosynthesis by targeting the phenypropanoid biosynthesis enzyme phenylalanine a…	AT1G15670	4.14127	0.591325	-0.757978	0.130286	0.668524	-0.580949	0.423966	1.85532	0.891665	0.070771
(AVP1)	Encodes a H(+)-translocating (pyrophosphate-energized) inorganic pyrophosphatase (H(+)-PPase; EC 3.6.1.1) located in the vacuolar membrane. Expression is found in all tissues examined, including meristems and floral organ primordium. Expression is particularly enhanced in pollen, and is repressed by light. Over expression and loss of function phenotypes suggest AVP1 is involved in regulation of a…	AT1G15690	8.46568	1.6102	0.687239	2.59e-06	1.47218	0.557951	0.000976451	0.896056	-0.158339	0.406592
(ATPC2)	One of two genes that encode the gamma subunit of Arabidopsis chloroplast ATP synthase. It is thought to be involved in the regulation of the ATP synthase activity.	AT1G15700	171.187	1.08817	0.121909	0.776798	1.16197	0.216576	1	1.31123	0.390917	0.284918
	prephenate dehydrogenase family protein;(source:Araport11)	AT1G15710	2.8361	1.22542	0.293277	0.0895598	1.20348	0.267215	0.266019	0.930735	-0.103558	0.640202
TRF-LIKE 5 (TRFL5)	Arabidopsis thaliana myb family transcription factor (At1g15720). MYB/SANT domain containing protein.	AT1G15720	14.9364	0.64245	-0.638345	0.180348	0.998777	-0.00176546	1	0.734535	-0.445097	0.38952
	Cobalamin biosynthesis CobW-like protein;(source:Araport11)	AT1G15730	2.41313	0.767307	-0.382124	1.55e-05	0.885439	-0.175534	0.175519	0.715833	-0.482304	6.08e-08
	Leucine-rich repeat family protein;(source:Araport11)	AT1G15740	28.8646	0.815458	-0.294317	0.140186	0.804882	-0.313151	0.227856	1.09248	0.127608	0.596091
TOPLESS (TPL)	Encodes a protein with several WD40 repeats at the C-terminus and predicted protein-protein interaction domains at the N-terminus. Together with the TOPLESS-RELATED PROTEINS (TPRs), it is thought to be involved in transcriptional repression of root-promoting genes in the top half of the embryo during the transition stage of embryogenesis. It can also interact with IAA12 through the EAR domain of …	AT1G15750	24.5683	1.14136	0.190749	0.110775	1.07674	0.106665	0.580907	1.1314	0.178108	0.154146
	Sterile alpha motif (SAM) domain-containing protein;(source:Araport11)	AT1G15760	23.216	0.695642	-0.523584	0.553937	0.985326	-0.021327	1	0.457735	-1.12742	0.180699
NON-RECOGNITION-OF-BTH 4 (NRB4)	mediator of RNA polymerase II transcription subunit 15a-like protein;(source:Araport11)	AT1G15780	2.18616	1.03814	0.0540016	0.689874	1.09278	0.128001	0.445378	1.09565	0.131785	0.277602
	mediator of RNA polymerase II transcription subunit 15a-like protein;(source:Araport11)	AT1G15790	10.4072	0.803142	-0.316273	0.27767	0.810439	-0.303224	0.472551	1.19235	0.253811	0.405368
	hypothetical protein;(source:Araport11)	AT1G15800	6.09882	0.6747	-0.567681	0.0742785	0.781579	-0.355536	0.476031	1.06486	0.0906693	0.82986
	S15/NS1, RNA-binding protein;(source:Araport11)	AT1G15810	2.11537	0.974383	-0.0374393	0.844986	1.09449	0.130252	0.594184	0.803393	-0.315823	0.0335865
LIGHT HARVESTING COMPLEX PHOTOSYSTEM II SUBUNIT 6 (LHCB6)	Lhcb6 protein (Lhcb6), light harvesting complex of photosystem II.	AT1G15820	15.1415	0.463407	-1.10965	3.94e-17	0.695219	-0.524461	0.00110065	0.578182	-0.790405	1.64e-08
	hydroxyproline-rich glycoprotein family protein;(source:Araport11)	AT1G15825	1845.73	0.389635	-1.35981	0.0137082	0.798709	-0.324258	1	0.807232	-0.308944	0.62248
	hypothetical protein;(source:Araport11)	AT1G15830	3.99526	0.412323	-1.27815	0.00028458	0.518692	-0.94705	0.0381315	0.666762	-0.584756	0.120148
	defective in cullin neddylation protein (DUF298);(source:Araport11)	AT1G15860	3.28327	1.29955	0.378007	0.0124803	1.0637	0.0890902	0.774746	1.1985	0.261235	0.115755
	Mitochondrial glycoprotein family protein;(source:Araport11)	AT1G15870	10.4974	0.704944	-0.504419	0.357088	0.872648	-0.196528	1	0.684905	-0.546023	0.329144
GOLGI SNARE 11 (GOS11)	Golgi SNARE 11 protein (GOS11)	AT1G15880	1.50801	0.848643	-0.23677	0.122294	0.851587	-0.231775	0.27232	0.983827	-0.0235241	0.915594
	hypothetical protein;(source:Araport11)	AT1G15885	18.4569	1.02193	0.0312899	0.93472	0.67766	-0.561367	0.154406	0.861838	-0.214512	0.529714
	Disease resistance protein (CC-NBS-LRR class) family;(source:Araport11)	AT1G15890	7.10965	1.11535	0.157494	0.652442	0.965483	-0.0506774	0.93986	1.33025	0.411698	0.17229
	transmembrane protein;(source:Araport11)	AT1G15900	2.01233	0.520251	-0.942721	0.497366	0.31514	-1.66593	1	1.06266	0.0876835	0.960641
FACTOR OF DNA METHYLATION 1 (FDM1)	Belongs to a subgroup of SGS3-like proteins that act redundantly in RNA-directed DNA methylation: AT1G15910 (FDM1), AT4G00380 (FDM2), AT3G12550 (FDM3), AT1G13790 (FDM4), AT1G80790 (FDM5).	AT1G15910	1.10725	0.821323	-0.283979	0.0766005	0.835578	-0.259154	0.245235	0.853671	-0.228248	0.182883
CCR4-ASSOCIATED FACTOR 1H (CAF1H)	Deadenylase.	AT1G15920	6.92431	0.781475	-0.355729	0.0365236	0.898535	-0.154353	0.601598	1.04324	0.0610746	0.78925
	Ribosomal protein L7Ae/L30e/S12e/Gadd45 family protein;(source:Araport11)	AT1G15930	8.8324	0.808483	-0.306711	0.00521469	0.932359	-0.101043	0.601598	0.792697	-0.335158	0.00273685
(PDS5E)	One of 5 PO76/PDS5 cohesion cofactor orthologs of Arabidopsis.	AT1G15940	94.3877	0.842713	-0.246887	0.0266564	0.920262	-0.119884	0.511796	0.881572	-0.18185	0.129269
CINNAMOYL COA REDUCTASE 1 (CCR1)	Encodes a cinnamoyl CoA reductase. Involved in lignin biosynthesis. The mRNA is cell-to-cell mobile.	AT1G15950	9.82031	0.67684	-0.563113	4.7e-06	1.04053	0.0573198	0.833995	0.843963	-0.244749	0.0795749
NRAMP METAL ION TRANSPORTER 6 (NRAMP6)	member of Nramp2 family	AT1G15960	13.7124	1.48809	0.573461	0.0504785	1.4231	0.509032	0.208364	1.37363	0.457992	0.146282
	DNA glycosylase superfamily protein;(source:Araport11)	AT1G15970	1.43868	1.00419	0.0060392	0.982014	0.891682	-0.165398	0.624934	0.906569	-0.141511	0.550237
PHOTOSYNTHETIC NDH SUBCOMPLEX B 1 (PnsB1)	encodes a novel subunit of the chloroplast NAD(P)H dehydrogenase complex, involved in cyclic electron flow around photosystem I to produce ATP.	AT1G15980	7.31939	1.4361	0.522161	0.00267161	1.28962	0.366948	0.113727	0.818076	-0.289692	0.142179
OUTER ENVELOPE PROTEIN 9.1 (OEP9.1)	Member of the Arabidopsis 7-kDa OEP family. Tail-anchored (TA) membrane protein which possesses a single C-terminal transmembrane domain targeting post-translationally to plastids.	AT1G16000	98.277	0.565201	-0.823165	2.82e-05	0.736139	-0.44195	0.104733	0.610753	-0.711338	0.00049369
MAGNESIUM TRANSPORTER 2 (MGT2)	Transmembrane magnesium transporter. One of nine family members.	AT1G16010	21.6692	0.985967	-0.0203887	0.892033	1.09481	0.130675	0.447201	0.982097	-0.026062	0.871256
CALCIUM CAFFEINE ZINC SENSITIVITY 1A (CCZ1A)	vacuolar fusion protein (DUF1712);(source:Araport11)	AT1G16020	18.2791	1.5236	0.607483	4e-06	1.19842	0.261137	0.197776	1.08826	0.122022	0.500416
HEAT SHOCK PROTEIN 70B (Hsp70b)	heat shock protein 70B;(source:Araport11)	AT1G16030	6.66908	0.979312	-0.0301589	0.931324	0.934252	-0.0981165	0.854161	1.01421	0.0203519	0.960614
	phosphatidylinositol-glycan biosynthesis class F-like protein;(source:Araport11)	AT1G16040	3.64251	0.899324	-0.153087	0.523077	0.979353	-0.0300986	0.947173	1.04069	0.0575376	0.839193
ARIA-INTERACTING DOUBLE AP2 DOMAIN PROTEIN (ADAP)	Encodes ADAP, an AP2-domain protein that interacts with ARIA. ADAP is a positive regulator of the ABA response and is also involved in regulating seedling growth.	AT1G16060	5.30317	0.865322	-0.208691	0.548901	0.971315	-0.041989	0.948653	0.786548	-0.346393	0.301108
TUBBY LIKE PROTEIN 8 (TLP8)	Member of TLP family	AT1G16070	1.65273	0.529634	-0.916933	0.070173	0.835814	-0.258746	1	0.523736	-0.933089	0.0726595
	nuclear protein;(source:Araport11)	AT1G16080	1.28315	1.05423	0.0761907	0.710909	1.07653	0.106389	0.721689	0.686838	-0.541959	0.00060756
WALL ASSOCIATED KINASE-LIKE 7 (WAKL7)	Encodes a truncated WAK-like kinase that is predicted to be a secreted protein.	AT1G16090	53.8266	1.30663	0.385853	0.29452	1.14117	0.190512	0.773294	1.39371	0.478931	0.188547
WALL ASSOCIATED KINASE-LIKE 6 (WAKL6)	Encodes a WAK-like receptor-like kinase with a cytoplasmic Ser/Thr protein kinase domain and an extracellular domain with EGF-like repeats. It has been shown to be localized to the cell wall.	AT1G16110	3.57049	0.687525	-0.540517	0.0311141	0.699451	-0.515705	0.117994	0.95579	-0.0652351	0.855768
WALL ASSOCIATED KINASE-LIKE 2 (WAKL2)	Encodes a WAK-like receptor-like kinase with a cytoplasmic Ser/Thr protein kinase domain and an extracellular domain with EGF-like repeats.	AT1G16130	5.89882	0.815896	-0.293542	0.665897	0.592883	-0.754181	1	0.818662	-0.28866	0.686059
	ephrin-A3 protein;(source:Araport11)	AT1G16170	0.748727	0.919828	-0.120563	0.610328	0.878802	-0.186389	0.578537	0.836854	-0.256953	0.237935
	Serinc-domain containing serine and sphingolipid biosynthesis protein;(source:Araport11)	AT1G16180	12.8107	0.955933	-0.0650182	0.58934	1.02948	0.0419163	0.837361	1.09221	0.127257	0.251703
RADIATION SENSITIVE23A (RAD23A)	Encodes a member of the RADIATION SENSITIVE23 (RAD23) family: AT1G16190(RAD23A), AT1G79650(RAD23B), AT3G02540(RAD23C), AT5G38470(RAD23D). RAD23 proteins play an essential role in the cell cycle, morphology, and fertility of plants through their delivery of UPS (ubiquitin/26S proteasome system) substrates to the 26S proteasome.	AT1G16190	58.8838	0.850488	-0.233636	0.129695	1.02091	0.0298486	0.929924	0.714523	-0.484947	0.00081178
	coiled-coil protein;(source:Araport11)	AT1G16210	8.36209	0.725457	-0.463037	8.49e-08	0.9339	-0.0986599	0.52385	0.755079	-0.405301	6.28e-06
	Protein phosphatase 2C family protein;(source:Araport11)	AT1G16220	45.652	0.812147	-0.300188	0.450922	0.977845	-0.0323219	1	0.988957	-0.0160204	0.977945
SYNTAXIN OF PLANTS 51 (SYP51)	Encodes one of 24 Arabidopsis syntaxins. Its mRNA has been shown to be expressed.	AT1G16240	2.06252	0.792617	-0.335304	0.00331718	0.852756	-0.229795	0.144499	1.0495	0.0697036	0.648279
	Galactose oxidase/kelch repeat superfamily protein;(source:Araport11)	AT1G16250	34.5107	0.869711	-0.201393	0.389649	0.741917	-0.430671	0.124037	0.961119	-0.0572133	0.845012
WALL ASSOCIATED KINASE LIKE 8 (WAKL8)	Wall-associated kinase family protein;(source:Araport11)	AT1G16260	5.03901	0.920972	-0.118771	0.511369	0.87926	-0.185638	0.44216	1.05615	0.078814	0.69429
B4 RAF-LIKE PROTEIN KINASE (B4)	kinase superfamily with octicosapeptide/Phox/Bem1p domain-containing protein;(source:Araport11)	AT1G16270	12.2172	0.953695	-0.0684004	0.656152	0.95786	-0.0621131	0.806041	1.08852	0.122374	0.394213
RNA HELICASE 36 (RH36)	Encodes a putative DEAD-box RNA helicase. Essential for female gametogenesis.	AT1G16280	7.52761	1.01559	0.0223169	0.938151	1.14005	0.189095	0.583452	0.966798	-0.0487142	0.870297
GLYCERALDEHYDE-3-PHOSPHATE DEHYDROGENASE OF PLASTID 2 (GAPCP-2)	Encodes one of the chloroplast/plastid localized GAPDH isoforms (GAPCp1/At1g79530 and GAPCp2/At1g16300). gapcp double mutants display a drastic phenotype of arrested root development, dwarfism and sterility. GAPCps are important for the synthesis of serine in roots.	AT1G16300	6.28596	0.621449	-0.686293	0.0224719	0.701286	-0.511925	0.226531	0.811342	-0.301618	0.388834
	Cation efflux family protein which affects ABA-JA crosstalk and susceptibility to Mamestra brassicae herbivory.	AT1G16310	2.58236	0.805783	-0.311537	0.387492	1.02395	0.0341398	1	0.72318	-0.467573	0.183261
	plant/protein (DUF2358);(source:Araport11)	AT1G16320	1.95819	1.66738	0.737587	4.12e-06	1.23456	0.303999	0.205538	1.16476	0.220038	0.273163
CYCLIN B3;1 (CYCB3;1)	core cell cycle genes	AT1G16330	31.5672	1.19966	0.262624	0.611536	1.413	0.498766	1	0.925006	-0.112465	0.859158
(ATKDSA2)	Encodes a protein with putative 3-deoxy-D-manno-octulosonic acid 8-phosphate synthetase activity. This gene share a very high sequence homology with its homologue AtkdsA1 (AT1G79500).	AT1G16340	0.416117	1.0389	0.0550558	0.823367	0.919865	-0.120505	0.738049	0.818905	-0.288232	0.16211
	Aldolase-type TIM barrel family protein;(source:Araport11)	AT1G16350	6.803	0.790365	-0.339408	0.00244343	0.928118	-0.10762	0.587029	0.741624	-0.43124	0.000131672
ORGANIC CATION/CARNITINE TRANSPORTER 6 (OCT6)	organic cation/carnitine transporter 6;(source:Araport11)	AT1G16370	35.1104	0.512252	-0.965074	0.257714	0.563053	-0.828657	1	1.20994	0.27494	0.787393
ORGANIC CATION/CARNITINE TRANSPORTER 3 (OCT3)	organic cation/carnitine transporter 3;(source:Araport11)	AT1G16390	0.853819	0.689387	-0.536614	0.31509	0.491498	-1.02474	1	0.565853	-0.821501	0.115818
CYTOCHROME P450, FAMILY 79, SUBFAMILY F, POLYPEPTIDE 2 (CYP79F2)	Encodes cytochrome P450 CYP79F2.	AT1G16400	1.4216	1.40583	0.491424	0.270445	1.09917	0.136409	1	1.05185	0.0729234	0.907023
CYTOCHROME P450 79F1 (CYP79F1)	member of CYP79F The mRNA is cell-to-cell mobile.	AT1G16410	1.57208	1.2683	0.342898	0.292473	1.11937	0.162683	0.773703	0.76394	-0.388469	0.239518
	Surfeit locus protein 5 subunit 22 of Mediator complex;(source:Araport11)	AT1G16430	74.1181	0.822454	-0.281994	0.457358	0.82297	-0.281089	1	0.772467	-0.372456	0.321912
	S-adenosyl-L-methionine-dependent methyltransferases superfamily protein;(source:Araport11)	AT1G16445	5.54168	0.691879	-0.531408	0.207788	1.01954	0.0279166	1	1.08565	0.118558	0.824171
RHODANESE HOMOLOGUE 2 (RDH2)	encodes a cytoplasmic thiosulfate:cyanide sulfurtransferase, activity of which increased the rhodanese activity of transgenic yeast. Can also act as a mercaptopyruvate sulfurtransferase.	AT1G16460	2.61121	0.953148	-0.0692273	0.670293	0.95953	-0.0595999	0.82409	0.831873	-0.265565	0.0496928
PROTEASOME SUBUNIT PAB1 (PAB1)	Encodes 20S proteasome subunit PAB1 (PAB1).	AT1G16470	26.3755	0.995149	-0.00701598	0.966471	0.977059	-0.0334818	0.900722	1.01913	0.0273447	0.877021
	Tetratricopeptide repeat (TPR)-like superfamily protein;(source:Araport11)	AT1G16480	20.4404	1.14159	0.191041	0.657084	0.684404	-0.54708	1	1.10238	0.140626	0.76639
MYB DOMAIN PROTEIN 58 (MYB58)	Member of the R2R3 factor gene family.	AT1G16490	1.19501	1.32267	0.403453	0.568199	1.13583	0.183749	1	1.25295	0.325327	0.673095
	filamentous hemagglutinin transporter;(source:Araport11)	AT1G16500	0.871038	0.693381	-0.52828	0.0733679	0.936789	-0.0942036	0.877791	1.11909	0.162323	0.657654
SMALL AUXIN UPREGULATED 41 (SAUR41)	Encodes a clade III SAUR gene with a distinctive expression pattern in root meristems. It is normally expressed in the quiescent center and cortex/endodermis initials and upon auxin stimulation, the expression is found in the endodermal layer. Overexpression studies suggest roles in cell expansion and auxin transport.	AT1G16510	9.67394	0.827113	-0.273844	0.562243	1.218	0.284508	0.687365	1.65235	0.724519	0.0644625
	transmembrane protein;(source:Araport11)	AT1G16515	4.54471	2.98201	1.57628	0.0484551	1.69909	0.764759	1	1.99112	0.993579	0.281784
NAI2-INTERACTING PROTEIN 2 (NAIP2)	NAI1 interacting protein, involved in ER body and vesicle formation.	AT1G16520	1.6209	1.02149	0.0306747	0.922765	1.25817	0.33133	0.308915	1.00127	0.00183536	0.997085
ASYMMETRIC LEAVES 2-LIKE 9 (ASL9)	ASYMMETRIC LEAVES 2-like 9;(source:Araport11)	AT1G16530	6.41616	0.347677	-1.52418	0.117245	0.672064	-0.57333	1	0.447366	-1.16047	0.254849
ABA DEFICIENT 3 (ABA3)	Encodes molybdenum cofactor sulfurase. Involved in Moco biosynthesis. Involved in the conversion of ABA-aldehyde to ABA, the last step of abscisic acid (ABA) biosynthesis. <i>sir</i> loss-of-function mutants are resistant to sirtinol, a modulator of auxin signaling.N terminal domain is similar to bacterial NifS suggesting a common mechanism for sulphur mobilization and transfer. Also involved in …	AT1G16540	0.791352	1.27231	0.347448	0.134153	1.19983	0.262835	0.455037	1.5961	0.67455	0.00147245
	Per1-like family protein;(source:Araport11)	AT1G16560	1.7436	0.975768	-0.0353906	0.806862	1.02138	0.0305204	0.900722	1.02857	0.0406405	0.788842
TURAN (TUN)	Encodes a encodes a putative UDP-glycosyltransferase superfamily protein belonging to the glycosyltransferase (GT) family 33 that is localized to the endoplasmic reticulum. Loss of function alleles are male sterile, with pollen tubes bursting after germination. Loss of function also causes increased callose deposition in the female gametophyte, pollen tube overgrowth and reduced transmission.	AT1G16570	23.4308	0.782722	-0.353428	0.031777	0.822935	-0.281149	0.227856	0.812037	-0.300383	0.0823469
(REV7)	putative translesion synthesis polymerase zeta subunit, homologous to Y-family DNA polymerases, contains BRCT domain. Mutants are sensitive to UV-B radiation. Gene is involved in damage-tolerance mechanisms through translesion synthesis(TLS).	AT1G16590	6.49599	0.75042	-0.414229	0.186763	0.767856	-0.381092	0.405064	0.654132	-0.612347	0.0457864
ARGININE/SERINE-RICH 45 (SR45)	Encodes SR45, a member of the highly conserved family of serine/arginine-rich (SR) proteins, which play key roles in pre-mRNA splicing and other aspects of RNA metabolism. SR45 is a spliceosome protein, interacts with SR33 and the U1-70K protein of the U1 snRNP. Also involved in plant sugar response. sr45-1 mutation confers hypersensitivity to glucose during early seedling growth.	AT1G16610	4.3613	0.897559	-0.155921	0.196414	1.01105	0.0158558	0.949914	0.874997	-0.192651	0.107579
	transmembrane protein;(source:Araport11)	AT1G16630	14.8733	0.911173	-0.134203	0.74141	1.1145	0.1564	0.806556	0.913211	-0.13098	0.76184
	AP2/B3-like transcriptional factor family protein;(source:Araport11)	AT1G16640	2.10427	0.744133	-0.426367	0.568389	0.775039	-0.367659	1	1.20441	0.26833	0.736538
	S-adenosyl-L-methionine-dependent methyltransferases superfamily protein;(source:Araport11)	AT1G16650	1.22707	0.761654	-0.392792	0.0960136	0.902172	-0.148525	0.731591	0.781257	-0.35613	0.147136
COLD-RESPONSIVE PROTEIN KINASE 1 (CRPK1)	Encodes a cold-activated plasma membrane protein cold-responsive protein kinase that phosphorylates 14-3-3 proteins. The phosphorylated 14-3-3 proteins shuttle from the cytosol to the nucleus, where they interact with and destabilize the key cold-responsive C-repeat-binding factor (CBF) proteins, modulate CBF stability and the response to cold stress.	AT1G16670	3.1016	0.65136	-0.618472	0.0118088	0.852749	-0.229806	0.585845	1.11075	0.151532	0.632
	Chaperone DnaJ-domain superfamily protein;(source:Araport11)	AT1G16680	6.48777	1.00908	0.0130361	0.952818	1.01885	0.0269437	0.94036	1.02075	0.0296253	0.898873
	Enhancer of polycomb-like transcription factor protein;(source:Araport11)	AT1G16690	10.0808	0.833711	-0.26238	0.275298	0.872797	-0.196282	0.609626	0.815684	-0.293918	0.225952
	Alpha-helical ferredoxin;(source:Araport11)	AT1G16700	3.08305	0.888212	-0.171024	0.157612	0.974781	-0.0368501	0.881851	0.908406	-0.138591	0.284098
HISTONE ACETYLTRANSFERASE OF THE CBP FAMILY 12 (HAC12)	Encodes an enzyme with histone acetyltransferase activity that can use both H3 and H4 histones as substrates. No single prior lysine acetylation is sufficient to block HAC12 acetylation of the H3 or H4 peptides, suggesting that HAC12 can acetylate any of several lysines present in the peptides.	AT1G16710	22.0229	1.051	0.0717663	0.578758	1.06531	0.0912709	0.631895	1.13741	0.185754	0.0999055
HIGH CHLOROPHYLL FLUORESCENCE PHENOTYPE 173 (HCF173)	Encodes HCF173, a protein with weak similarities to the superfamily of the short-chain dehydrogenases/reductases. HCF173 is involved in the initiation of translation of the psbA mRNA and binds a specific site in the 5' UTR of psbA mRNA. Mutants shows a high chlorophyll fluorescence phenotype (hcf) and are severely affected in the accumulation of PSII subunits. The protein HCF173 is localized in t…	AT1G16720	6.27913	1.00284	0.0040907	0.984916	1.01954	0.0279244	0.938086	0.785735	-0.347886	0.0341029
UNKNOWN PROTEIN 6 (UP6)	hypothetical protein;(source:Araport11)	AT1G16730	38.1222	0.777321	-0.363417	0.605993	1.22165	0.288829	1	0.75138	-0.412385	0.570152
	Ribosomal protein L20;(source:Araport11)	AT1G16740	1.50546	0.706493	-0.501253	0.00422896	0.868793	-0.202916	0.481159	0.67041	-0.576884	0.00117897
	GPI-anchored adhesin-like protein, putative (Protein of unknown function, DUF547);(source:Araport11)	AT1G16750	19.4883	1.2012	0.264479	0.266213	1.28798	0.365111	0.225072	0.947414	-0.0779337	0.801385
(VHP2;2)	Encodes a type II H+-PPases that localizes to and function as a proton pump of the Golgi apparatus in most tissues except for mature leaves.	AT1G16780	3.85086	1.00549	0.00789413	0.969194	0.909275	-0.137211	0.593647	0.833868	-0.262109	0.0979832
	ribosomal protein-like protein;(source:Araport11)	AT1G16790	5.73821	0.649197	-0.623272	0.0123886	0.885707	-0.175099	0.709212	0.578873	-0.788681	0.00168875
	P-loop containing nucleoside triphosphate hydrolases superfamily protein;(source:Araport11)	AT1G16800	15.2088	1.1543	0.207018	0.296192	1.02188	0.0312267	0.942123	1.11266	0.154015	0.479496
	7-dehydrocholesterol reductase-like protein;(source:Araport11)	AT1G16810	1.23344	0.754107	-0.407159	3.5e-05	0.834444	-0.261113	0.0479401	0.917285	-0.124558	0.296579
	vacuolar ATP synthase catalytic subunit-related / V-ATPase-related / vacuolar proton pump-like protein;(source:Araport11)	AT1G16820	39.1763	1.23775	0.307716	0.483147	0.871738	-0.198034	1	0.996524	-0.00502401	0.994737
	Reticulon family protein;(source:Araport11)	AT1G16825	2.17206	0.958179	-0.061633	0.886597	0.885561	-0.175337	1	0.832063	-0.265235	0.498275
	Pentatricopeptide repeat (PPR) superfamily protein;(source:Araport11)	AT1G16830	2.49419	0.980725	-0.02808	0.954456	0.764874	-0.386706	1	0.860236	-0.217196	0.637105
	hypothetical protein;(source:Araport11)	AT1G16840	1.71252	0.802356	-0.317686	0.0100891	0.875128	-0.192435	0.292721	0.976176	-0.0347864	0.847636
	transmembrane protein;(source:Araport11)	AT1G16850	40.3627	1.19173	0.253055	0.612121	1.16817	0.224245	0.776369	1.49326	0.578468	0.199034
	mitochondrial 28S ribosomal protein S29-like protein;(source:Araport11)	AT1G16870	24.4823	0.748164	-0.418574	0.000994748	0.928286	-0.107359	0.655459	0.777591	-0.362917	0.00623166
ACT DOMAIN REPEATS 11 (ACR11)	Encodes a ACT domain-containing protein. The ACT domain, named after bacterial aspartate kinase, chorismate mutase and TyrA (prephenate dehydrogenase), is a regulatory domain that serves as an amino acid-binding site in feedback-regulated amino acid metabolic enzymes. The mRNA is cell-to-cell mobile.	AT1G16880	14.3752	1.77258	0.825849	2.11e-05	1.36637	0.450347	0.0884183	0.927252	-0.108966	0.69897
UBIQUITIN-CONJUGATING ENZYME 36 (UBC36)	UBC36/UBC13B encodes a protein that may play a role in DNA damage responses and error-free post-replicative DNA repair. It can bind to the MMZ/UEV1 proteins in vitro.	AT1G16890	133.876	0.85563	-0.224941	0.00973999	0.856653	-0.223217	0.0420284	1.00488	0.00702749	0.961963
EMS-MUTAGENIZED BRI1 SUPPRESSOR 3 (EBS3)	Encodes the Arabidopsis ortholog of the yeast/human ALG9 catalyzing the luminal addition of two alpha-1,2 Man residues in assembling Glc3Man9GlcNAc2.	AT1G16900	42.2285	1.12182	0.165844	0.320994	1.02439	0.0347612	0.921731	1.08931	0.123409	0.502018
	transmembrane protein;(source:Araport11)	AT1G16916	5.60364	0.709272	-0.495589	0.0573469	0.803898	-0.314916	0.440886	0.703189	-0.508016	0.0568408
RAB GTPASE HOMOLOG A1B (RABA1b)	small GTP-binding protein (Rab11)similar to YPT3/RAB11 proteins in yeast and mammals, respectively. YPT3/RAB11 is involved in intracellular protein trafficking.	AT1G16920	11.2657	0.639071	-0.645951	4.14e-06	0.803496	-0.315637	0.108494	0.6525	-0.61595	2.2e-05
	F-box/RNI-like/FBD-like domains-containing protein;(source:Araport11)	AT1G16930	19.2513	1.68496	0.752715	0.0194109	1.28001	0.356159	0.519998	1.72872	0.789703	0.0161725
	Ubiquitin domain-containing protein;(source:Araport11)	AT1G16960	2.13291	1.10572	0.144986	0.60693	1.00676	0.0097255	0.985725	1.22398	0.291579	0.256714
KU70 HOMOLOG (KU70)	Ku80 and ku70 form the heterodimer complex Ku, required for proper maintenance of the telomeric C strand. Ku regulates the extension of the telomeric G strand. Interacts with WEX, and this interaction stimulates the WEX exonuclease activity.	AT1G16970	8.60606	1.09944	0.136774	0.445872	1.0156	0.0223388	0.950068	1.15831	0.212026	0.213374
SENESCENCE-RELATED GENE 1 (SRG1)	Encodes a novel member of the Fe(II)/ascorbate oxidase gene family; senescence-related gene.	AT1G17020	3.51069	1.06097	0.08538	0.896011	0.870354	-0.200325	0.841053	0.80235	-0.317696	0.605494
	hypothetical protein;(source:Araport11)	AT1G17030	2.21195	0.724581	-0.464781	0.442691	1.15456	0.207337	1	0.835389	-0.259479	0.701749
SH2 DOMAIN PROTEIN A (SHA)	Encodes a protein that contains an SH2 domain. It can pull down a 120-kD tyrosine-phosphorylated protein in vitro. It is predicted to act as a transcription factor.	AT1G17040	0.704811	1.19849	0.261216	0.344114	1.03519	0.0498887	0.932499	1.07651	0.106362	0.75213
SOLANESYL DIPHOSPHATE SYNTHASE 2 (SPS2)	Encodes one of the two paralogous solanesyl diphosphate synthases - SPS1 (At1g78510) and SPS2 (At1g17050) - that assemble the side-chain of plastoquinone-9 in plastids.	AT1G17050	2.4013	2.03473	1.02484	4.35e-10	1.37134	0.455586	0.0511195	1.07442	0.103555	0.68106
CYTOCHROME P450 72C1 (CYP72C1)	Encodes a protein with similarity to other cytochrome P450's and is a homolog of BAS1. Over expression causes a dwarf phenotype resembling brassinolide resistant mutants. Double mutant analysis of sob7/bas1 loss of function mutants suggests these genes have redundant functions in light responsiveness. SOB7 may function in metabolizing brassinolides. Expressed in leaf, root, stem and silique but e…	AT1G17060	6.43279	1.25697	0.329956	0.466637	1.08256	0.114446	1	1.55619	0.638022	0.11522
SPLICEOSOMAL TIMEKEEPER LOCUS1 (STIPL1)	Encodes a homologue of spliceosome disassembly factor NTR1. Required for correct expression and splicing of DOG1, a regulator of seed dormancy. The mRNA is cell-to-cell mobile.	AT1G17070	0.634466	0.802129	-0.318094	0.0758258	0.906315	-0.141916	0.655346	1.00144	0.00207063	0.995041
	Ribosomal protein L18ae family;(source:Araport11)	AT1G17080	6.08299	0.719545	-0.474843	3.99e-05	0.934622	-0.0975444	0.662942	0.888004	-0.171362	0.208053
	transmembrane protein;(source:Araport11)	AT1G17090	31.9395	2.98776	1.57907	3.74e-06	1.5293	0.612875	1	1.9907	0.993278	0.00934162
HAEM-BINDING PROTEIN 1 (HBP1)	Encodes a cytosolic heme binding protein(cHBP)that can reversibly bind tetrapyrroles including heme, protoporphyrin IX and Mg-protoporphyrin IX dimethyl ester with distinct binding af&#64257;nities.	AT1G17100	1.07078	1.48299	0.56851	0.0288522	1.55514	0.637043	0.0413928	0.590945	-0.758904	0.00344566
UBIQUITIN-SPECIFIC PROTEASE 15 (UBP15)	Encodes a ubiquitin-specific protease, and its activity has been confirmed in an in vitro assay. ubp15 mutants have defects in cell proliferation, and the associated processes of leaf, root, stem, flower, and silique development. UBP15 can be found in the nucleus and cytoplasm in transient assays. Though UBP15 is expressed in many tissues, UBP15 transcript levels are higher in rosette leaves and …	AT1G17110	90.731	1.14737	0.198325	0.0245524	1.13482	0.182467	0.119884	1.0219	0.0312501	0.804538
CATIONIC AMINO ACID TRANSPORTER 8 (CAT8)	Encodes a member of the cationic amino acid transporter (CAT) subfamily of amino acid polyamine choline transporters. Does not mediate efficient uptake of basic amino acids in yeast or Xenopus systems but can transport neutral and acidic amino acid analogs.	AT1G17120	12.9676	1.11732	0.16004	0.28152	1.08795	0.121613	0.611761	1.20347	0.267201	0.0538449
(CWC16B)	DUF572 domain protein involved in alternative splicing.	AT1G17130	10.9458	0.904699	-0.14449	0.270976	0.968936	-0.045526	0.857253	0.935851	-0.0956498	0.511602
INTERACTOR OF CONSTITUTIVELY ACTIVE ROP 1 (ICR1)	Encodes a ROP/RAC effector, designated interactor of constitutive active ROPs 1 (ICR1), that interacts with GTP-bound ROPs. ICR1 is a scaffold mediating formation of protein complexes that are required for cell polarity. ICR1 is comprised of coiled-coil domains and forms complexes with itself and the exocyst vesicle-tethering complex subunit SEC3.	AT1G17140	13.2807	1.29066	0.36811	0.0223581	1.26901	0.343702	0.0995784	0.897269	-0.156387	0.428343
	RING/U-box superfamily protein;(source:Araport11)	AT1G17145	18.7134	1.17813	0.236505	0.148949	0.990689	-0.0134959	0.971173	1.28869	0.365909	0.0187432
	VQ motif-containing protein;(source:Araport11)	AT1G17147	7.43532	0.33114	-1.59449	0.0116756	1.148	0.199126	1	1.98699	0.990582	0.0790604
RIBOKINASE (RBSK)	RBSK is a plastid localized ribokinase involved in nucleoside metabolism. It is the only member of this gene family in Arabidopsis.	AT1G17160	2.94351	0.684934	-0.545963	0.000182684	0.841495	-0.248974	0.256112	0.802392	-0.317621	0.0470311
GLUTATHIONE S-TRANSFERASE TAU 24 (GSTU24)	Encodes glutathione transferase belonging to the tau class of GSTs. Naming convention according to Wagner et al. (2002). It is involved in the detoxification of the environmental pollutant 2,4,6-trinitrotoluene. Arabidopsis plants over-expressing At1g17170 were more resistant to TNT, removed more TNT from sterile and soil-based media, and had reduced levels of glutathione when grown in the presen…	AT1G17170	18.8203	1.28449	0.3612	0.642821	0.994237	-0.00833834	1	1.73062	0.791288	0.26127
GLUTATHIONE S-TRANSFERASE TAU 26 (GSTU26)	Encodes glutathione transferase belonging to the tau class of GSTs. Naming convention according to Wagner et al. (2002).	AT1G17190	3.49185	0.900752	-0.150798	0.672668	0.960367	-0.0583426	0.930201	0.747384	-0.420078	0.186831
CASP-LIKE PROTEIN 2A1 (CASPL2A1)	Uncharacterized protein family (UPF0497);(source:Araport11)	AT1G17200	5.40453	0.841324	-0.249267	0.175881	1.00599	0.00861414	0.983123	0.782628	-0.353602	0.0485937
IAP-LIKE PROTEIN 1 (ILP1)	IAP-like protein 1;(source:Araport11)	AT1G17210	18.4394	0.933065	-0.099951	0.494054	1.0752	0.104606	0.628968	0.905091	-0.143865	0.312977
FU-GAERI1 (FUG1)	Encodes a chloroplast localized protein with similarity to translation initiation factor 2. Can complement loss of INFB in E.coli suggesting FUG1 does function as a translation initiation factor in vivo. Identified as a suppressor of the leaf variegation mutant var2-6. Suppression is only seen in hypomorphs as complete loss of function alleles are embryo lethal. The mRNA is cell-to-cell mobile.	AT1G17220	15.3102	1.56826	0.649162	2.6e-06	1.29676	0.374911	0.0369774	0.926834	-0.109618	0.566256
	Leucine-rich receptor-like protein kinase family protein;(source:Araport11)	AT1G17230	76.864	0.873115	-0.195757	0.505647	0.962756	-0.0547575	0.923637	0.993955	-0.00874778	0.983353
RECEPTOR LIKE PROTEIN 2 (RLP2)	Encodes a CLAVATA2 (CLV2)-related gene. Complements the clv2 mutant when expressed under the control of the CLV2 promoter.	AT1G17240	2.44948	0.999057	-0.00136109	0.998298	0.76103	-0.393975	1	1.34067	0.422954	0.540588
	Natural antisense transcript overlaps with AT1G17250;(source:Araport11)	AT1G17255	0.5541	1.29867	0.377031	0.53214	1.13243	0.179416	1	0.927268	-0.108942	0.888428
AUTOINHIBITED H(+)-ATPASE ISOFORM 10 (AHA10)	Belongs to H+-APTase gene family, involved in proanthocyanidin biosynthesis, disturbs the vacuolar biogenesis and acidification process. The acidification of the vacuole provides energy for import of proanthocyanidins into the vacuole. TT13/AHA10 energizes TT12, the MATE transporter for import of proanthocyanidins into the vacuole.	AT1G17260	0.363267	1.12733	0.172904	0.724386	0.998652	-0.00194614	1	0.988851	-0.0161747	0.981046
	O-fucosyltransferase family protein;(source:Araport11)	AT1G17270	0.517302	1.01992	0.0284554	0.932264	0.94487	-0.081812	0.877791	0.822863	-0.281275	0.312977
UBIQUITIN-CONJUGATING ENZYME 34 (UBC34)	Group XIV ubiquitin-conjugating enzyme that functions negative regulation of drought stress.	AT1G17280	2.90136	0.940256	-0.088874	0.527609	0.935254	-0.0965701	0.656927	1.0285	0.0405419	0.80532
ALANINE AMINOTRANSFERASE (AlaAT1)	Encodes for alanine aminotransferase (ALAAT1), involved in alanine catabolism during plants recovery from hypoxia The mRNA is cell-to-cell mobile.	AT1G17290	10.5492	1.02356	0.0335978	0.904256	1.02352	0.0335323	0.941827	1.49017	0.575476	0.00386051
CYCLIC NUCLEOTIDEDEPENDENT PHOSPHODIESTERASE 1 (CN-PDE1)	cGMP-activated phosphodiesterase responsible for UVA induced decrease in cGMP.	AT1G17330	50.7808	0.948103	-0.0768838	0.783184	0.808795	-0.306155	0.341872	1.15627	0.209473	0.39953
SUPPRESSOR OF ACTIN 5 (SAC5)	Phosphoinositide phosphatase family protein;(source:Araport11)	AT1G17340	8.77581	0.888622	-0.170359	0.497178	0.902301	-0.148319	0.70846	1.30794	0.387295	0.0806664
	NADH:ubiquinone oxidoreductase intermediate-associated protein 30;(source:Araport11)	AT1G17350	5.6891	0.845214	-0.242611	0.302228	0.729614	-0.454795	0.114648	0.854593	-0.22669	0.356388
	LOW protein: protein phosphatase 1 regulatory subunit-like protein;(source:Araport11)	AT1G17360	4.1114	1.94798	0.96198	1.84e-14	1.45716	0.543161	0.000429272	1.40502	0.490586	0.00049676
OLIGOURIDYLATE BINDING PROTEIN 1B (UBP1B)	Encodes an RNA?binding protein involved in stress granule formation. Regulated by a transposable element small RNA.	AT1G17370	5.95603	0.871499	-0.198429	0.172534	0.975849	-0.0352698	0.90707	0.759837	-0.396238	0.00326736
JASMONATE-ZIM-DOMAIN PROTEIN 5 (JAZ5)	jasmonate-zim-domain protein 5;(source:Araport11)	AT1G17380	21.055	0.451975	-1.14568	0.00424462	0.642181	-0.638949	0.272595	1.17527	0.23299	0.661128
	Nucleoside diphosphate kinase family protein;(source:Araport11)	AT1G17410	8.70134	0.701865	-0.510735	0.0962433	0.91195	-0.132973	0.828814	0.937724	-0.0927649	0.820916
LIPOXYGENASE 3 (LOX3)	LOX3 encode a Lipoxygenase. Lipoxygenases (LOXs) catalyze the oxygenation of fatty acids (FAs).	AT1G17420	4.60715	0.403945	-1.30777	0.0637221	0.566332	-0.820279	0.438188	1.11526	0.157378	0.878391
	alpha/beta-Hydrolases superfamily protein;(source:Araport11)	AT1G17430	17.2655	0.713713	-0.486583	0.0504491	0.725364	-0.463223	0.161564	0.86958	-0.201609	0.499191
ENHANCED ETHYLENE RESPONSE 4 (EER4)	Encodes one of two Arabidopsis proteins with similarity to the TBP-associated factor TAF12. The gene product is an EIN3-interacting TFIID transcription factor required for proper ethylene response, including ERF1 induction. Loss of function mutants show enhanced response to ethylene. Located in nucleus and expressed throughout the plant. Required for ERF1 expression. Cytokinin-hypersensitive 1 (C…	AT1G17440	9.25026	1.03021	0.0429334	0.819143	1.1158	0.158077	0.482143	1.10124	0.139134	0.406869
	B-block binding subunit of TFIIIC;(source:Araport11)	AT1G17450	13.0334	1.09575	0.131915	0.33597	0.943921	-0.0832618	0.727248	1.14209	0.191677	0.14466
ELF4-LIKE 4 (ELF4-L4)	ELF4-like 4;(source:Araport11)	AT1G17455	3.57375	0.866468	-0.206781	0.422816	0.799975	-0.321973	0.348562	1.03554	0.0503813	0.876783
TRF-LIKE 3 (TRFL3)	Arabidopsis thaliana myb family transcription factor (At1g17460)	AT1G17460	8.1625	0.801207	-0.319753	0.206444	0.765993	-0.384596	0.256098	1.10058	0.138265	0.640137
DEVELOPMENTALLY REGULATED G-PROTEIN 1 (DRG1)	Encodes a member of the DRG (developmentally regulated G-protein) family expressed throughout the plant, with highest expression in actively growing tissues. Has GTPase activity.	AT1G17470	2.81732	0.895488	-0.159254	0.0539068	0.916651	-0.125556	0.289704	0.881258	-0.182363	0.028955
IQ-DOMAIN 7 (IQD7)	Transient expression of Pro35S:GFP-IQD7 in leaves of N. benthamiana alters microtubule organization, in patterns similar to Pro35S:GFP-IQD8 and Pro35S:GFP-IQD6.Member of IQ67 (CaM binding) domain containing family.	AT1G17480	29.2299	0.856598	-0.22331	0.616817	1.2654	0.339596	1	1.05921	0.0829929	0.874366
	epidermal patterning factor-like protein;(source:Araport11)	AT1G17490	1.9659	1.22519	0.293008	0.137546	1.03605	0.0510881	0.906677	1.17525	0.232965	0.27441
AMINOPHOSPHOLIPID ATPASE 4 (ALA4)	ATPase E1-E2 type family protein / haloacid dehalogenase-like hydrolase family protein. ALA4 acts redundantly with ALA3, ALA5, ALA9, ALA10 and ALA11 in root and shoot development	AT1G17500	14.6719	1.05137	0.0722709	0.794591	1.08418	0.116598	0.776498	1.67178	0.741385	0.000234065
	hypothetical protein;(source:Araport11)	AT1G17510	7.86153	0.584017	-0.775917	0.0011371	0.938608	-0.091406	0.857719	0.638995	-0.646123	0.00899178
	Single Myb Histone (SMH) gene family member. Contains terminal acidic SANT domain.	AT1G17520	10.4506	0.861669	-0.214795	0.285225	0.856588	-0.223326	0.447386	1.07646	0.106294	0.643515
TRANSLOCASE OF INNER MITOCHONDRIAL MEMBRANE 23 (TIM23-1)	Encodes a translocase of inner mitochondrial membrane.	AT1G17530	4.48919	0.71774	-0.478467	0.00301234	0.981953	-0.0262746	0.944048	1.07464	0.10385	0.623248
HOMOLOGY TO ABI2 (HAB2)	Protein Phosphatase 2C	AT1G17550	30.5571	1.17641	0.23439	0.136806	1.11089	0.15171	0.532502	1.02116	0.0302037	0.892661
HUELLENLOS (HLL)	Encodes HUELLENLOS (HLL), a mitochondrial ribosome protein, similar to L14 ribosomal protein of eubacteria. HLL is essential for normal ovule development.	AT1G17560	24.1792	0.938642	-0.0913531	0.810588	0.725497	-0.462959	0.282586	0.596543	-0.745302	0.0134041
MYOSIN 1 (MYA1)	Encodes a member of the type XI myosin protein family involved in organelle trafficking and overall plant development.	AT1G17580	6.17174	1.12684	0.172276	0.230579	1.02009	0.0286984	0.924289	1.12144	0.165355	0.268734
NUCLEAR FACTOR Y, SUBUNIT A8 (NF-YA8)	Binds directly to CCAAT cis-elements in the promoters of multiple MIR156 genes and inhibits the juvenile-to adult transition by activating transcription of these MIR156s.	AT1G17590	4.76388	1.07775	0.108028	0.776395	0.901234	-0.150026	0.806556	1.21147	0.276763	0.416881
(SOC3)	SOC3 is a TIR-NB-leucine-rich repeat (TNL) protein.Mutants suppress loss of chs2 phenotype of auto-activation of immunity. When the TIR domain of SOC3 interacts with CHS2 the binding results in temperature activation of cell death, the suppressors inhibit this interaction.	AT1G17600	2.41912	1.10485	0.143853	0.665169	1.00674	0.00969145	0.987152	1.22828	0.296645	0.331174
CHILLING SENSITIVE 1 (CHS1)	TN-type protein that controls temperature-dependent growth and defense responses .Mutant accumulates steryl-esters at low temperatures and shows temperature dependent activation of defense responses..	AT1G17610	3.39048	1.38941	0.474468	0.0964759	1.03097	0.0440079	0.945621	1.02432	0.0346612	0.938235
	Late embryogenesis abundant (LEA) hydroxyproline-rich glycoprotein family;(source:Araport11)	AT1G17620	4.05308	0.878176	-0.187418	0.434951	1.06247	0.0874239	0.837361	0.965996	-0.0499114	0.869941
CELL WALL MAINTAINER 1 (CWM1)	Encodes a PPR protein involved in mitochondrial functioning. Mutants suppress cell wall defects caused by C17 chemical inhibitor. Mutants are defective in cytochrome c maturation and activation of mitochondrial retrograde signalling.	AT1G17630	33.6373	1.4836	0.569103	0.0760268	1.29499	0.372939	1	1.22272	0.29009	0.448428
RNA-BINDING GLYCINE-RICH PROTEIN D1 (RBGD1)	Belongs to a member of the RNA-binding glycine-rich (RBG) gene superfamily.	AT1G17640	1.57491	0.623505	-0.681528	0.0101512	0.78609	-0.347233	0.402608	0.811571	-0.30121	0.317398
GLYOXYLATE REDUCTASE 2 (GLYR2)	Glyoxylate reductase located in chloroplasts.	AT1G17650	4.02543	1.02309	0.0329339	0.875565	1.07958	0.110473	0.701044	0.786302	-0.346845	0.031138
	CA-responsive protein;(source:Araport11)	AT1G17665	22.8745	1.09996	0.137445	0.478017	1.05553	0.0779688	0.822991	0.936321	-0.0949244	0.663333
	tetratricopeptide repeat (TPR)-containing protein;(source:Araport11)	AT1G17680	9.93235	1.0193	0.0275836	0.87451	0.997765	-0.00322857	0.991267	1.07969	0.110614	0.479496
NUCLEOLAR FACTOR 1 (NOF1)	U3 small nucleolar RNA-associated protein;(source:Araport11)	AT1G17690	4.84493	1.19679	0.259174	0.0861926	1.00498	0.00716847	0.983407	1.13387	0.181252	0.278413
PRENYLATED RAB ACCEPTOR 1.F1 (PRA1.F1)	prenylated RAB acceptor 1.F1;(source:Araport11)	AT1G17700	5.22258	1.03386	0.0480405	0.913855	0.971992	-0.0409843	0.955912	0.90522	-0.14366	0.742645
PHOSPHOETHANOLAMINE/PHOSPHOCHOLINE PHOSPHATASE 1 (PEPC1)	Encodes a phosphoethanolamine/phosphocholine phosphatase. It is likely to be involved in the liberation of inorganic phosphate from intracellular sources. Expression is upregulated in the shoot of cax1/cax3 mutant.	AT1G17710	6.02828	0.193044	-2.373	0.13459	1.06157	0.086193	1	0.466387	-1.1004	0.518296
(ATB BETA)	type 2A protein serine/threonine phosphatase 55 kDa B	AT1G17720	0.508808	1.32845	0.40974	1.03e-05	1.1497	0.201256	0.13869	1.22561	0.293505	0.00334957
VACUOLAR PROTEIN SORTING 46.1 (VPS46.1)	Encodes an ESCRT-related protein: CHMP1A/AT1G73030; CHMP1B/AT1G17730. CHMP1A and B mediate multivesicular body sorting of auxin carriers and are required for plant development. ESCRT: Endosomal Sorting Complexes Required For Transport machinery; CHMP: Charged Multivesicular Body Protein/Chromatin Modifying Protein.	AT1G17730	10.8287	0.822176	-0.28248	0.0586097	0.935591	-0.0960503	0.730542	0.974952	-0.0365973	0.862738
3-PHOSPHOGLYCERATE DEHYDROGENASE (PGDH)	encodes a 3-Phosphoglycerate dehydrogenase The mRNA is cell-to-cell mobile.	AT1G17745	22.4585	1.17318	0.23043	0.517168	1.35118	0.434215	0.31261	1.60749	0.684808	0.0249883
PEP1 RECEPTOR 2 (PEPR2)	Encodes PEPR2, a plasma membrane leucine-rich repeat receptor kinase functioning as a receptor for the Pep1 and Pep2 peptides. Pep1 and Pep2 are amino acids that induce the transcription of defense-related genes.	AT1G17750	14.2775	0.942031	-0.086154	0.822194	0.990555	-0.0136912	0.983733	0.815316	-0.294569	0.395173
(CSTF77)	Encodes a homolog of the mammalian protein CstF77, a polyadenylation factor subunit. RNA 3&#8242;-end?processing factor of antisense FLC transcript. Mediates silencing of the floral repressor gene FLC. Member of CstF complex.	AT1G17760	1.62072	0.9936	-0.00926306	0.961938	0.978857	-0.0308303	0.924613	0.917922	-0.123557	0.472281
(ATI3A)	ATG8A/F interacting protein containing a WxxL LIR motif at the C terminus which is essential for interaction with ATG8. Stress (abiotic or biotic) results in the formation of ATG8- and ATI3-labeled punctate structures, likely reflecting increased formation of ATG8-labeled phagophores or autophagosomes. ATI3 proteins probably act as selective autophagy receptors that target specific cellular compo…	AT1G17780	3.92664	1.50712	0.59179	0.000314329	1.1277	0.17338	0.574554	1.59481	0.673388	5.19e-05
	DNA-binding bromodomain-containing protein;(source:Araport11)	AT1G17790	8.65077	1.00792	0.0113768	0.969194	1.02884	0.0410165	0.934748	1.12459	0.169398	0.510386
	testis-expressed sequence 2-like protein (DUF2404);(source:Araport11)	AT1G17820	4.55425	1.01061	0.0152283	0.944213	1.0836	0.115831	0.684066	1.06713	0.0937335	0.636747
	hypothetical protein (DUF789);(source:Araport11)	AT1G17830	6.35399	1.54099	0.623862	0.0677224	0.66957	-0.578694	1	1.00904	0.012982	0.982873
ATP-BINDING CASSETTE G11 (ABCG11)	Encodes a plasma membrane-localized ATP-binding cassette transporter, that is required for cutin transport to the extracellular matrix. The mRNA is cell-to-cell mobile.	AT1G17840	1.07548	1.54659	0.629087	5.26e-07	1.52629	0.610026	1.07e-05	1.32354	0.404398	0.00311067
	Rhodanese/Cell cycle control phosphatase superfamily protein;(source:Araport11)	AT1G17850	16.8037	0.893362	-0.162684	0.436544	0.902157	-0.14855	0.647511	0.708452	-0.497259	0.00623229
ARABIDOPSIS THALIANA KUNITZ TRYPSIN INHIBITOR 5 (ATKTI5)	Member of Kunitz trypsin inhibitor (KTI) family involved in plant defense response against spider mites.	AT1G17860	8.39215	1.21514	0.281119	0.398109	1.08788	0.121513	0.844411	1.38062	0.465321	0.134227
ETHYLENE-DEPENDENT GRAVITROPISM-DEFICIENT AND YELLOW-GREEN-LIKE 3 (EGY3)	S2P-like putative metalloprotease, also contain transmembrane helices near their C-termini and many of them, five of seven, contain a conserved zinc-binding motif HEXXH. Homolog of EGY1. Each of the EGY1 and EGY-like proteins share two additional highly conserved motifs, the previously reported NPDG motif (aa 442?454 in EGY1, Rudner et al., 1999) and a newly defined GNLR motif (aa 171?179 in EGY1…	AT1G17870	8.57588	0.860808	-0.216236	0.603272	0.821274	-0.284065	0.651045	0.867969	-0.204285	0.644471
BASIC TRANSCRIPTION FACTOR 3 (BTF3)	basic transcription factor 3;(source:Araport11)	AT1G17880	2.04491	0.918881	-0.122051	0.293798	0.945036	-0.0815583	0.664688	0.820948	-0.284638	0.00650396
(GER2)	NAD(P)-binding Rossmann-fold superfamily protein;(source:Araport11)	AT1G17890	94.2958	0.887361	-0.172407	0.39652	0.923235	-0.11523	0.730597	1.0551	0.0773782	0.747093
HOMEODOMAIN GLABROUS 12 (HDG12)	Encodes a homeobox-leucine zipper family protein belonging to the HD-ZIP IV family. Together with HDG11, it is involved in trichome branching.	AT1G17920	25.8704	1.4667	0.552577	0.0373765	1.08982	0.124085	0.831254	1.14996	0.201583	0.550085
MAINTENANCE OF MERISTEMS (MAIN)	Mobile domain protein involved in silencing of transposable elements. Loss of function affects shoot and root meristem maintenance. Interacts and functions with MAIL1 and PP7L in gene silencing.	AT1G17930	1.52043	1.00264	0.00380581	0.986859	0.870703	-0.199747	0.492998	0.889862	-0.168346	0.414278
	Endosomal targeting BRO1-like domain-containing protein;(source:Araport11)	AT1G17940	4.83646	0.904956	-0.14408	0.731916	0.918487	-0.122668	0.857253	1.05521	0.0775259	0.872615
(CTL15)	RING/U-box superfamily protein;(source:Araport11)	AT1G17970	4.75902	0.85731	-0.222111	0.16947	0.75471	-0.406005	0.0330463	0.89733	-0.156289	0.37567
POLY(A) POLYMERASE 1 (PAPS1)	Encodes a poly(A) polymerase. Located in the nucleus. It limits founder-cell recruitment to organ primordia and suppresses the salicylic acid-independent immune response downstream of EDS1/PAD4.	AT1G17980	7.93214	0.900233	-0.15163	0.320542	0.918963	-0.121921	0.610584	1.04037	0.0570976	0.757058
	Protein phosphatase 2C family protein;(source:Araport11)	AT1G18030	8.75999	0.69661	-0.521576	0.0029944	0.795154	-0.330695	0.190985	0.739326	-0.435717	0.0172906
CYCLIN-DEPENDENT KINASE D1;3 (CDKD1;3)	cyclin-dependent kinase D1;(source:Araport11)	AT1G18040	4.87169	0.972742	-0.0398714	0.895278	1.00968	0.0139032	0.979892	0.806437	-0.310366	0.211971
(FBN-LIKE)	localized to chloroplasts	AT1G18060	3.18517	1.00805	0.0115705	0.9583	0.945105	-0.0814537	0.797427	0.709672	-0.494775	0.00163837
(EF-1alpha)	Translation elongation factor EF1A/initiation factor IF2gamma family protein;(source:Araport11)	AT1G18070	32.5723	1.05239	0.0736631	0.455347	1.04036	0.0570841	0.718632	0.977148	-0.033351	0.776458
MICRORNA159B (MIR159B)	Encodes a microRNA that targets several MYB family members. MicroRNAs are regulatory RNAs with a mature length of ~21-nucleotides that are processed from hairpin precursors by Dicer-like enzymes. MicroRNAs can negatively regulate gene expression by attenuating translation or by directing mRNA cleavage.Mature sequence: UUUGGAUUGAAGGGAGCUCUU. Functions redundantly with MIR159A. Plants that are doub…	AT1G18075	30.2105	2.10269	1.07224	0.041552	1.2042	0.268071	1	1.9088	0.932667	0.0952888
(ATARCA)	Encodes the Arabidopsis thaliana homolog of the tobacco WD-40 repeat ArcA gene. It is a scaffold protein that acts downstream of and is phosphorylated by WNK8 in the glucose responsiveness and flowering pathways . Knockout mutants show insensitivity to gibberellin in GA-induced seed germination.	AT1G18080	7.30747	0.745057	-0.424576	4.83e-06	0.926196	-0.110611	0.490277	0.708551	-0.497056	1.27e-07
	5-3 exonuclease family protein;(source:Araport11)	AT1G18090	202.884	1.08697	0.120305	0.715659	1.15422	0.206921	0.66291	0.835782	-0.258802	0.411911
LACCASE 1 (LAC1)	putative laccase, a member of laccase family of genes (with 17 members in Arabidopsis).	AT1G18140	1.91683	0.323225	-1.62939	0.0206005	0.304039	-1.71767	1	0.25844	-1.9521	0.00691558
(ATMPK8)	Encodes mitogen-activated protein kinase 8 (MPK8). MPK8 connects protein phosphorylation, Ca2+, and ROS in the wound-signaling pathway.	AT1G18150	1.10385	1.24035	0.310753	0.000978285	1.25408	0.326627	0.00324511	1.36168	0.44539	1.42e-06
(M3Kdelta7)	required for ABA- and osmotic-stress-MAP3 kinase required for activation of SnRK2 kinases, enabling robust ABA and osmotic stress signal transduction.	AT1G18160	14.4001	0.852299	-0.230569	0.0605983	0.952878	-0.0696361	0.766204	1.05875	0.0823598	0.587969
	FKBP-like peptidyl-prolyl cis-trans isomerase family protein;(source:Araport11)	AT1G18170	12.424	1.05566	0.0781509	0.712243	1.09489	0.130782	0.661023	0.695979	-0.522885	0.00151351
	3-oxo-5-alpha-steroid 4-dehydrogenase (DUF1295);(source:Araport11)	AT1G18180	35.5521	0.979567	-0.0297841	0.953923	0.996509	-0.00504489	1	0.675721	-0.5655	0.174882
GOLGIN CANDIDATE 2 (GC2)	This gene is predicted to encode a protein that functions as a Golgi apparatus structural component known as a golgin in mammals and yeast. A fluorescently-tagged version of GC2 co-localizes with Golgi markers, and this localization appears to be replicated using the C-terminal (508?668 aa) portion of the protein.	AT1G18190	1.63564	0.829998	-0.26882	0.0462879	0.818736	-0.28853	0.107369	0.740175	-0.434061	0.000963973
RAB GTPASE HOMOLOG A6B (RABA6b)	Rab GTPase-like A1I protein;(source:Araport11)	AT1G18200	6.42112	0.811441	-0.301441	0.735565	1.11293	0.154361	1	2.10671	1.07499	0.134227
	Calcium-binding EF-hand family protein;(source:Araport11)	AT1G18210	1.09014	0.73382	-0.446503	0.1216	1.01638	0.0234457	0.970263	1.08983	0.124097	0.738827
(ATLP-1)	encodes a thaumatin-like protein	AT1G18250	24.7898	0.675808	-0.565315	0.0505748	0.946424	-0.0794412	0.89909	0.55907	-0.838899	0.00312217
EMS-MUTAGENIZED BRI1 SUPPRESSOR 5 (EBS5)	Encodes an Arabidopsis homolog of the yeast Hrd3/mammlian Sel1L protein. Involved in ERAD (Endoplasmic reticulum-associated degradation).	AT1G18260	12.8502	0.779806	-0.358812	0.00241145	0.903675	-0.146124	0.449237	0.980648	-0.0281927	0.875938
	zein-binding protein (Protein of unknown function, DUF593);(source:Araport11)	AT1G18265	17.2192	2.32763	1.21886	0.00663518	1.08567	0.118584	0.912718	0.937768	-0.0926974	0.897011
	ketose-bisphosphate aldolase class-II family protein;(source:Araport11)	AT1G18270	3.95565	0.805041	-0.312866	0.00109818	0.850317	-0.233928	0.0667725	0.871312	-0.198738	0.0581658
NUDIX HYDROLASE HOMOLOG 4 (NUDT4)	nudix hydrolase homolog 4;(source:Araport11)	AT1G18300	7.41205	0.828642	-0.271179	0.511248	0.870026	-0.200869	1	1.49807	0.583103	0.0901782
(ATTIM22)	Mitochondrial import inner membrane translocase subunit Tim17/Tim22/Tim23 family protein;(source:Araport11)	AT1G18320	2.22853	0.471827	-1.08367	0.0458706	0.85802	-0.220916	1	0.66336	-0.592137	0.31289
EARLY-PHYTOCHROME-RESPONSIVE1 (EPR1)	EARLY-PHYTOCHROME-RESPONSIVE1	AT1G18330	1.52357	0.712466	-0.489106	0.318368	0.474484	-1.07557	0.093677	1.80008	0.848065	0.037335
	Acyl-CoA N-acyltransferases (NAT) superfamily protein;(source:Araport11)	AT1G18335	1.03948	0.880056	-0.184333	0.521237	0.883274	-0.179068	0.698479	0.770975	-0.375244	0.157753
	basal transcription factor complex subunit-like protein;(source:Araport11)	AT1G18340	3.37195	1.16175	0.216306	0.399724	0.904969	-0.14406	0.75147	1.06951	0.0969479	0.75271
(MAGL2)	alpha/beta-Hydrolases superfamily protein;(source:Araport11)	AT1G18360	3.35732	0.873323	-0.195413	0.320023	0.918861	-0.122081	0.710832	0.994995	-0.00723885	0.981103
HINKEL (HIK)	Encodes a kinesin HINKEL. Required for cytokinesis in pollen. Mutant has cytokinesis defects; seedling lethal.	AT1G18370	10.742	0.915259	-0.127747	0.685993	1.00132	0.00190213	0.996774	0.88798	-0.171402	0.591204
LEAF RUST 10 DISEASE-RESISTANCE LOCUS RECEPTOR- LIKE PROTEIN KINASE-LIKE 1.2 (LRK10L1.2)	Serine/Threonine kinase family catalytic domain protein;(source:Araport11)	AT1G18390	3.46027	0.69558	-0.523712	0.151686	0.868899	-0.20274	0.759782	1.34351	0.426009	0.259867
BR ENHANCED EXPRESSION 1 (BEE1)	Encodes the brassinosteroid signaling component BEE1 (BR-ENHANCED EXPRESSION 1). Positively modulates the shade avoidance syndrome in Arabidopsis seedlings.	AT1G18400	1.98991	1.32065	0.401243	0.14713	0.531049	-0.913082	0.0030496	1.03852	0.0545312	0.889785
	Peptidyl-tRNA hydrolase family protein;(source:Araport11)	AT1G18440	5.74054	1.05455	0.0766342	0.699892	0.970779	-0.0427845	0.906458	0.930558	-0.103831	0.610346
ACTIN-RELATED PROTEIN 4 (ARP4)	Encodes a gene similar to actin-related proteins in other organisms. Member of nuclear ARP family of genes. Component of chromatin remodeling complexes, involved in chromatin-mediated gene regulation. Phenotype of the arp4-1 mutant allele revealed partial sterility due to defects in anther development. Targeting the distinct, 3' UTR of AtARP4 transcripts with RNA interference caused a drastic red…	AT1G18450	8.70346	0.693419	-0.5282	3.29e-07	0.821524	-0.283626	0.0412176	0.821114	-0.284346	0.0118395
ALPHA/BETA-HYDROLASE (alpha/beta-HYD)	Alpha/beta hydrolase	AT1G18460	14.6064	0.815217	-0.294744	0.0218293	0.765157	-0.386172	0.0106996	0.900479	-0.151236	0.306148
PROTEIN WITH THE RING DOMAIN AND TMEMB_185A 3 (PPRT3)	Putative C3HC4 zinc-finger ubiquitin E3 ligase that is induced by ABA and plays a positive role in ABA signaling.	AT1G18470	11.4445	0.699489	-0.515627	0.000525088	0.853719	-0.228167	0.320011	1.00725	0.0104213	0.968255
SHEWENELLA-LIKE PROTEIN PHOSPHATASE 2 (SLP2)	Calcineurin-like metallo-phosphoesterase superfamily protein;(source:Araport11)	AT1G18480	11.6366	0.875758	-0.191396	0.448007	1.01385	0.019851	0.96852	1.03012	0.0428143	0.893377
	Pentatricopeptide repeat (PPR) superfamily protein;(source:Araport11)	AT1G18485	11.6833	1.42114	0.507053	0.00326371	1.07442	0.103564	0.77322	1.01513	0.0216661	0.940437
PLANT CYSTEINE OXIDASE 3 (PCO3)	2-aminoethanethiol dioxygenase, putative (DUF1637);(source:Araport11)	AT1G18490	7.20857	0.860502	-0.21675	0.340918	1.10346	0.14203	0.704659	0.691278	-0.532662	0.00964117
METHYLTHIOALKYLMALATE SYNTHASE-LIKE 4 (MAML-4)	Encodes an active Arabidopsis isopropylmalate synthase IPMS1. Involved in leucine biosynthesis. Do not participate in the chain elongation of glucosinolates. Expressed constitutively throughout the plant. Loss of IPMS1 can be compensated by a second isopropylmalate synthase gene IPMS2 (At1g74040). The mRNA is cell-to-cell mobile.	AT1G18500	7.61317	0.844443	-0.243929	0.0258224	0.874671	-0.193187	0.19335	0.931732	-0.102014	0.43874
	Ribosomal protein L6 family protein;(source:Araport11)	AT1G18540	36.427	0.766869	-0.382949	1.63e-05	0.904954	-0.144084	0.294984	0.724344	-0.465253	2.12e-07
	ATP binding microtubule motor family protein;(source:Araport11)	AT1G18550	244.655	1.57491	0.655274	0.0193975	1.3125	0.392314	0.377415	1.16007	0.214211	0.557667
	BED zinc finger and hAT dimerization domain-containing protein;(source:Araport11)	AT1G18560	1.46726	1.17681	0.23488	0.433819	1.27277	0.347972	0.37924	1.28176	0.358124	0.20794
MYB DOMAIN PROTEIN 51 (MYB51)	Encodes a member of the R2R3-MYB transcription family. Involved in indole glucosinolate biosynthesis. The mRNA is cell-to-cell mobile.	AT1G18570	2.05237	0.707057	-0.500101	0.28945	0.876314	-0.19048	0.828365	2.27705	1.18717	0.00408674
GALACTURONOSYLTRANSFERASE 11 (GAUT11)	Encodes a protein with putative galacturonosyltransferase activity.GAUT11 is required for pectin synthesis in seed coat epidermal cells and normal mucilage release.	AT1G18580	7.31199	1.43662	0.522682	0.000273503	1.3076	0.386927	0.0447697	1.36383	0.447669	0.00306321
SULFOTRANSFERASE 17 (SOT17)	encodes a desulfoglucosinolate sulfotransferase, involved in the final step of glucosinolate core structure biosynthesis. Has a broad-substrate specificity with preference with methionine-derived desulfoglucosinolates.	AT1G18590	6.57548	1.90591	0.93048	0.000169256	1.29875	0.377127	0.333133	1.20451	0.268442	0.395621
RHOMBOID-LIKE PROTEIN 12 (RBL12)	Mitochondrion-located rhomboid-like protein	AT1G18600	19.8972	1.11696	0.159577	0.349568	1.13849	0.187122	0.434818	1.0172	0.0246067	0.916011
	Galactose oxidase/kelch repeat superfamily protein, induced by calcium.	AT1G18610	7.78644	1.2405	0.310916	0.246979	1.1843	0.244036	0.550444	0.831628	-0.26599	0.363622
TON1 RECRUITING MOTIF 3 (TRM3)	Member of a small gene family in Arabidopsis. Quadruple mutants in this family display defects in cell elongation.	AT1G18620	3.47765	1.11134	0.152296	0.270271	0.91645	-0.125872	0.54484	1.05144	0.0723612	0.658887
RNA-BINDING GLYCINE-RICH PROTEIN A1 (RBGA1)	encodes a glycine-rich RNA binding protein.	AT1G18630	18.478	0.956457	-0.0642287	0.827619	0.929858	-0.104917	0.824446	0.975192	-0.0362413	0.914421
3-PHOSPHOSERINE PHOSPHATASE (PSP)	Encodes a 3-phosphoserine phosphatase acting in the last step of serine biosynthesis within the chloroplast. Essential for embryo, pollen and root development.	AT1G18640	5.53859	0.904089	-0.145464	0.300597	0.889903	-0.16828	0.393273	0.778358	-0.361495	0.00424933
PLASMODESMATA CALLOSE-BINDING PROTEIN 3 (PDCB3)	Encodes a member of the X8-GPI family of proteins. It localizes to the plasmodesmata and is predicted to bind callose.	AT1G18650	13.0078	0.938956	-0.0908706	0.731621	0.983286	-0.0243173	0.958947	0.882216	-0.180796	0.473776
IAN9-ASSOCIATED PROTEIN1 (IAP1)	Membrane localized protein of unknown function. Involved in negative regulation of immune response. Mutants have increased resistance to pathogens.	AT1G18660	14.6795	1.24893	0.320689	0.00385374	1.16237	0.217069	0.164144	0.980051	-0.0290715	0.866291
IMPAIRED IN BABA-INDUCED STERILITY 1 (IBS1)	Encodes a cyclin-dependent kinase-like protein with a ser/thr protein kinase domain and an N-terminal myristoylation sequence. Mutants in this gene are unable to express female sterility in response to beta-aminobutyric acid, as wild type plants do.	AT1G18670	9.625	1.04424	0.0624487	0.780934	1.03721	0.0527145	0.891231	1.04255	0.0601146	0.802444
(M20)	HNH endonuclease domain-containing protein;(source:Araport11)	AT1G18680	3.77044	0.858501	-0.220109	0.464074	0.930819	-0.103428	0.850505	0.869009	-0.202557	0.522292
XYLOGLUCAN XYLOSYLTRANSFERASE 4 (XXT4)	Galactosyl transferase GMA12/MNN10 family protein;(source:Araport11)	AT1G18690	3.79916	1.00589	0.00847583	0.981075	0.803877	-0.314954	0.437748	1.17398	0.231403	0.435001
	DNAJ heat shock N-terminal domain-containing protein;(source:Araport11)	AT1G18700	2.7381	0.905527	-0.14317	0.213092	1.00518	0.00745911	0.97728	0.913173	-0.13104	0.275809
MYB DOMAIN PROTEIN 47 (MYB47)	Member of the R2R3 factor gene family. Promotes seed longevity (viability of seed over time.) Expressed in the chalazal seed coat. Overexpresion enhances resistance of seed to deterioration (PMID:32519347).	AT1G18710	6.77843	1.25461	0.327235	0.503881	1.04057	0.0573702	0.950068	1.34554	0.428191	0.37934
(MHP1)	Contains DUF962 domain. Localizes to ER and cam complement yeast Mpo1 dioxygenase function. Interacts with ABI1. May be involved in ER stress response.	AT1G18720	7.38703	1.48425	0.569733	0.000916119	1.22247	0.289804	0.252134	1.21987	0.286724	0.146462
PHOTOSYNTHETIC NDH SUBCOMPLEX B 4 (PnsB4)	likely a subunit of the chloroplast NAD(P)H dehydrogenase complex, involved in PSI cyclic electron transport. Located on the thylakoid membrane. Mutant has impaired NAD(P)H dehydrogenase activity. The mRNA is cell-to-cell mobile.	AT1G18730	44.1982	1.92528	0.945068	1.95e-10	1.23669	0.306485	0.169317	1.23667	0.306461	0.085345
BYPASS1-LIKE (B1L)	DUF793 domain containing protein. Expression is induced by cold. Loss of function mutations are more sensitive to freezing and have reduced levels of CBFs. May act by preventing degradation of CBFs.	AT1G18740	40.043	1.21416	0.279956	0.327011	0.988247	-0.0170558	0.978328	1.62921	0.704169	0.00489507
	other_RNA;(source:Araport11)	AT1G18745	9.57394	3.55294	1.82901	3.39e-08	1.11493	0.156952	0.861952	3.88513	1.95796	5.69e-09
AGAMOUS-LIKE 65 (AGL65)	Encodes a member of the MIKC (MADS box, Keratin binding domain, and C terminal domain containing )family of transcriptional regulators. AGL65 is expressed in pollen.It forms heterodimers with other MICK family members (AGL104). Involved in late stages of pollen development and pollen tube growth.	AT1G18750	1.75838	1.91852	0.939995	0.00123994	1.27905	0.355068	0.492742	1.57753	0.657665	0.0401451
	acyl thioesterase-like protein;(source:Araport11)	AT1G18773	1.24267	0.71283	-0.488369	0.169988	0.764234	-0.387913	1	0.665427	-0.587647	0.0994038
NAP1-RELATED PROTEIN 2 (NRP2)	Double nrp1-1 nrp2-1 mutants show arrest of cell cycle progression at G2/M and disordered cellular organization occurred in root tips. Localize in the nucleus and can form homomeric and heteromeric protein complexes with NRP1. Bind histones Histone2A and Histone2B and associate with chromatin in vivo. Plant mutated in both NRP1 and NRP2 genes show hypersensitivity to genotoxic stresses including …	AT1G18800	4.50515	0.767436	-0.381881	0.000171976	0.841307	-0.249296	0.0731327	0.796408	-0.328421	0.00194473
	phytochrome kinase substrate-like protein;(source:Araport11)	AT1G18810	19.4693	0.969822	-0.0442086	0.903564	0.958713	-0.0608286	0.92116	0.910871	-0.134681	0.702391
(SEC31A)	Together with SEC31B a component of the coat protein complex II (COPII) which promotes the formation of transport vesicles from the endoplasmic reticulum (ER).	AT1G18830	5.6856	0.281735	-1.82759	0.0532928	0.20161	-2.31036	1	0.572539	-0.804554	0.404426
IQ-DOMAIN 30 (IQD30)	Member of IQ67 (CaM binding) domain containing family.	AT1G18840	0.162831	1.05631	0.0790382	0.620633	1.03241	0.0460113	0.87067	0.944301	-0.0826809	0.624525
LANT-SPECIFIC COMPONENT OF THE PRE- RRNA PROCESSING COMPLEX2 (PCP2)	PCP2 encodes a novel plant specific protein that is co-expressed with components of pre-rRNA processing complex. Co-localizes with NuGWD1 and SWA1.	AT1G18850	10.8978	1.1887	0.24938	0.240467	1.0906	0.125125	0.740386	1.24101	0.31151	0.134853
ISOCHORISMATE SYNTHASE 2 (ICS2)	Encodes a protein with isochorismate synthase activity involved in phylloquinone biosynthesis. Mutant studies of this gene's function suggest that its function is redundant with that of ICS1 (AT1G7410).	AT1G18870	7.95547	1.23092	0.29974	0.514948	1.13595	0.183904	0.819707	1.38055	0.465239	0.291006
NRT1/ PTR FAMILY 2.9 (NPF2.9)	Encodes a low-af&#64257;nity plasma membrane nitrate transporter expressed in the companion cells of root phloem.	AT1G18880	1.39778	0.564882	-0.82398	0.0552106	0.927446	-0.108665	1	0.642046	-0.639252	0.157326
CALCIUM-DEPENDENT PROTEIN KINASE 1 (CDPK1)	encodes a calcium-dependent protein kinase whose gene expression is induced by dehydration and high salt. Kinase activity could not be detected in vitro.	AT1G18890	1.33152	0.942256	-0.0858093	0.808353	1.03881	0.0549335	0.928103	1.4426	0.528676	0.0565924
	Pentatricopeptide repeat (PPR) superfamily protein;(source:Araport11)	AT1G18900	12.5386	0.89994	-0.152099	0.431842	0.968054	-0.0468408	0.900722	0.969592	-0.0445504	0.853414
BRUTUS LIKE 2 (BTSL2)	E3 ubiquitin ligase that functions redundantly in the root with BTSL1 to negatively regulate iron uptake.	AT1G18910	5.75799	1.32572	0.406778	0.185195	1.29779	0.376053	0.387488	1.47746	0.563119	0.0576958
	Nodulin-like / Major Facilitator Superfamily protein;(source:Araport11)	AT1G18940	1.34171	0.921632	-0.117738	0.89849	0.878504	-0.186879	1	1.28563	0.36248	0.670718
DDT-RELATED PROTEIN4 (DDR4)	DDT domain superfamily;(source:Araport11)	AT1G18950	0.652969	0.969863	-0.0441469	0.758578	0.995342	-0.00673616	0.980593	0.997041	-0.00427568	0.982122
	myosin-binding protein, putative (Protein of unknown function, DUF593);(source:Araport11)	AT1G18990	6.99192	0.378643	-1.40109	0.228845	0.468209	-1.09478	1	1.54453	0.62717	0.578705
	Homeodomain-like superfamily protein;(source:Araport11)	AT1G19000	0.286055	1.00525	0.00755378	0.971633	0.935779	-0.0957605	0.734084	0.857779	-0.221322	0.184535
	hypothetical protein;(source:Araport11)	AT1G19010	122.065	1.02772	0.039446	0.91023	0.903681	-0.146115	0.780095	1.10378	0.142452	0.662147
SMALL DEFENSE-ASSOCIATED PROTEIN 1 (SDA1)	Modulates defense against bacterial pathogens and tolerance to oxidative stress.	AT1G19020	2.94881	0.509551	-0.972702	0.25821	0.755274	-0.404928	0.791225	3.1621	1.66088	0.0339868
	DNA repair metallo-beta-lactamase family protein;(source:Araport11)	AT1G19025	8.33263	1.27791	0.353785	0.374989	1.18464	0.244444	1	1.15408	0.206741	0.654057
RESPONSE REGULATOR 7 (ARR7)	Encodes a member of the Arabidopsis response regulator (ARR) family, most closely related to ARR15. A two-component response regulator protein containing a phosphate accepting domain in the receiver domain but lacking a DNA binding domain in the output domain. Involved in response to cytokinin and meristem stem cell maintenance. Arr7 protein is stabilized by cytokinin.	AT1G19050	1.51058	1.25498	0.327661	0.0295661	0.785398	-0.348504	0.0856506	1.10049	0.13815	0.450659
TITAN 10 (TTN10)	This gene is predicted to encode a PSF3 component of the GINS complex. This complex has been implicated in the initiation of DNA replication in Xenopus. Mutations in this gene cause defects in embryo development.	AT1G19080	19.6957	1.20664	0.270992	0.431258	0.967275	-0.0480017	0.944702	1.06617	0.0924379	0.82918
DEFECTIVE IN MERISTEM SILENCING 11 (DMS11)	Encodes a member of the conserved Microrchidia (MORC) adenosine triphosphatase (ATPase) family, predicted to catalyze alterations in chromosome superstructure. Required for heterochromatin condensation and gene silencing.	AT1G19100	2.34652	1.0758	0.105405	0.647272	1.02387	0.03403	0.937365	1.04049	0.0572626	0.828351
	inter-alpha-trypsin inhibitor heavy chain-like protein;(source:Araport11)	AT1G19110	1.93518	1.08169	0.113293	0.449975	1.10127	0.13917	0.506241	1.13954	0.188457	0.181803
SM-LIKE 1A (LSM1A)	Small nuclear ribonucleoprotein family protein;(source:Araport11)	AT1G19120	11.1135	0.937016	-0.0938546	0.691941	0.966808	-0.0486982	0.909494	0.939469	-0.090083	0.719677
	RmlC-like jelly roll fold protein;(source:Araport11)	AT1G19130	14.8244	0.870236	-0.200521	0.142571	0.920342	-0.119759	0.588115	0.929343	-0.105716	0.505372
(COQ9)	ubiquinone biosynthesis COQ9-like protein;(source:Araport11)	AT1G19140	39.2351	1.55634	0.638157	0.000921833	1.37096	0.455189	0.0827126	0.861038	-0.215851	0.387533
PHOTOSYSTEM I LIGHT HARVESTING COMPLEX GENE 6 (LHCA6)	PSI type II chlorophyll a/b-binding protein (Lhca2*1) mRNA, The mRNA is cell-to-cell mobile.	AT1G19150	7.31102	1.23161	0.300547	0.315753	1.25341	0.325855	0.423356	0.62539	-0.677172	0.0125958
	Pectin lyase-like superfamily protein;(source:Araport11)	AT1G19170	102.359	0.796016	-0.329131	0.0385833	0.873274	-0.195494	0.436666	0.866864	-0.206122	0.239431
JASMONATE-ZIM-DOMAIN PROTEIN 1 (JAZ1)	JAZ1 is a nuclear-localized protein involved in jasmonate signaling. JAZ1 transcript levels rise in response to a jasmonate stimulus. JAZ1 can interact with the COI1 F-box subunit of an SCF E3 ubiquitin ligase in a yeast-two-hybrid assay only in the presence of jasmonate-isoleucine (JA-ILE) or coronatine. Application of jasmonate methyl ester to Arabidopsis roots reduces the levels of a JAZ1:GUS …	AT1G19180	7.54233	0.757732	-0.400241	0.252072	0.802842	-0.316813	0.540204	1.46865	0.554495	0.10073
(NPF5.1)	Controls leaf stomatal aperture by regulating abscisic acid transport.	AT1G19190	29.0137	0.962797	-0.0546971	0.952591	0.618578	-0.692973	1	0.725887	-0.462183	0.588226
	cyclin-dependent kinase, putative (DUF581);(source:Araport11)	AT1G19200	0.764866	1.35479	0.438066	0.425179	1.21991	0.28678	1	0.684975	-0.545877	0.363648
AUXIN RESPONSE FACTOR 19 (ARF19)	Encodes an auxin response factor that contains the conserved VP1-B3 DNA-binding domain at its N-terminus and the Aux/IAA-like domains III and IV present in most ARFs at its C-terminus. The protein interacts with IAA1 (yeast two hybrid) and other auxin response elements such as ER7 and ER9 (yeast one hybrid). ARF19 protein can complement many aspects of the arf7 mutant phenotype and , together wit…	AT1G19220	1.86023	0.81235	-0.299827	0.0340718	0.89687	-0.157029	0.49696	0.884653	-0.176817	0.262699
	transmembrane protein;(source:Araport11)	AT1G19240	4.56071	0.682702	-0.550671	0.0233948	0.964413	-0.0522777	0.9239	0.888394	-0.170728	0.564326
FLAVIN-DEPENDENT MONOOXYGENASE 1 (FMO1)	FMO1 is required for full expression of TIR-NB-LRR conditioned resistance to avirulent pathogens and for basal resistance to invasive virulent pathogens. Functions in an EDS1-regulated but SA-independent mechanism that promotes resistance and cell death at pathogen infection sites. FMO1 functions as a pipecolate N-hydroxylase and catalyzes the biochemical conversion of pipecolic acid to N-hydroxy…	AT1G19250	6.40925	0.709984	-0.494142	0.786846	1.67974	0.748238	1	4.33703	2.11671	0.103593
DA (LARGE IN CHINESE) 1 (DA1)	Encodes a ubiquitin-activated peptidase that is a member of a small (7 member) ubiquitin binding protein family. It appears to play a role in regulation of endoreduplication in leaf epidermal tissue. Together with CUC2/CUC3-UBP15 part of a regulatory module which controls the initiation of axillary meristems, thereby determining plant architecture.	AT1G19270	0.0929436	0.898381	-0.154601	0.586441	0.776313	-0.365289	0.285381	1.19768	0.260246	0.326744
TANG 2 (TANG2)	Pentatricopeptide repeat (PPR) superfamily protein;(source:Araport11)	AT1G19290	4.25243	1.00039	0.000568533	0.998081	1.09225	0.127305	0.736019	1.23276	0.301892	0.144647
PARVUS (PARVUS)	The PARVUS/GLZ1 gene encodes a putative family 8 glycosyl transferase that contributes to xylan biosynthesis. Its gene expression shows good co-variance with the IRX3 gene involved in secondary cell wall synthesis. PARVUS/GLZ1 is predicted to have galacturonosyltransferase activity and may be involved in the formation of the complex oligosaccharide sequence present at the reducing end of xylan. P…	AT1G19300	3.66746	0.817514	-0.290685	0.109751	0.925967	-0.110968	0.737971	0.92468	-0.112974	0.611313
	RING/U-box superfamily protein;(source:Araport11)	AT1G19310	15.941	0.744165	-0.426305	0.0118122	0.818386	-0.289147	0.235845	1.03814	0.053998	0.821099
SAP30 FUNCTION-RELATED 2 (AFR2)	Evening-expressed key component of Sin3-HDAC complex, which bind directly to the CIRCADIAN CLOCK ASSOCIATED 1 (CCA1) and PSEUDO-RESPONSE REGULATOR 9 (PRR9) promoters and catalyze histone 3 (H3) deacetylation at the cognate regions to repress expression, allowing the declining phase of their expression at dusk.	AT1G19330	14.1558	1.43511	0.521161	0.023313	1.17543	0.233193	0.547474	1.2241	0.291726	0.270228
	Methyltransferase MT-A70 family protein;(source:Araport11)	AT1G19340	5.10535	2.00562	1.00405	0.00190114	1.70709	0.771542	0.0739179	1.56179	0.643201	0.0749893
BRI1-EMS-SUPPRESSOR 1 (BES1)	Encodes brassinosteroid (BR) signalling protein that accumulates in the nucleus as dephosphorylated form in response to BRs. Is phosphorylated by the BIN2 GSK3 kinase. It synergistically interacts with BIM1 to bind to E box sequences (CANNTG). The protein contains a nuclear localization signal (NLS), followed by a highly conserved amino-terminal domain (N) shared by all family members, a BIN2 pho…	AT1G19350	2.04787	1.15497	0.207852	0.286645	1.16856	0.224728	0.393497	0.916512	-0.125775	0.573118
REDUCED RESIDUAL ARABINOSE 3 (RRA3)	Encodes an arabinosyltransferase that modifies extensin proteins in root hair cells.	AT1G19360	82.1815	0.881874	-0.181355	0.312965	0.950701	-0.0729362	0.828416	1.06724	0.0938797	0.652488
	membrane protein;(source:Araport11)	AT1G19370	18.3133	1.00915	0.0131399	0.953815	0.994363	-0.00815581	0.983123	1.27738	0.35319	0.0299375
	sugar, putative (DUF1195);(source:Araport11)	AT1G19380	13.0252	0.472975	-1.08016	0.0239752	0.632244	-0.661446	0.349261	1.28867	0.365882	0.532887
	hypothetical protein;(source:Araport11)	AT1G19396	15.1723	0.761389	-0.393294	0.455578	0.777907	-0.362331	1	0.784641	-0.349895	0.529334
ERYTHRONATE-4PHOSPHATE DEHYDROGENASE (E-4PDHASE)	Tail-anchored (TA) OEP membrane protein which possesses a single C-terminal transmembrane domain targeting post-translationally to plastids.	AT1G19400	1.03029	0.854186	-0.227378	0.127423	0.769808	-0.377429	0.024535	0.975794	-0.0353517	0.865252
	S-adenosyl-L-methionine-dependent methyltransferases superfamily protein;(source:Araport11)	AT1G19430	34.8304	0.936237	-0.0950538	0.49689	0.914138	-0.129516	0.507848	0.963057	-0.0543074	0.73339
3-KETOACYL-COA SYNTHASE 4 (KCS4)	Encodes KCS4, a member of the 3-ketoacyl-CoA synthase family involved in the biosynthesis of VLCFA (very long chain fatty acids).	AT1G19440	10.8776	1.35499	0.438279	0.0193221	1.13705	0.185298	0.566421	1.1166	0.159107	0.498641
	Major facilitator superfamily protein;(source:Araport11)	AT1G19450	9.29512	1.19704	0.259474	0.211106	0.947621	-0.0776177	0.847755	1.20213	0.265599	0.212574
	DNA glycosylase superfamily protein;(source:Araport11)	AT1G19480	6.92796	0.893058	-0.163174	0.553761	0.969026	-0.045392	0.932995	0.899073	-0.153489	0.598634
	Transducin/WD40 repeat-like superfamily protein;(source:Araport11)	AT1G19485	3.81254	0.830492	-0.267961	0.0390312	0.890537	-0.167253	0.402844	0.861168	-0.215634	0.117113
BZIP TF 62 (BZIP62)	Putative bZIP transcription factor. Expression is induced by drought and mutants are sensitive to drought.	AT1G19490	6.664	1.25246	0.324762	0.569864	1.06756	0.0943123	1	1.21012	0.275151	0.655828
RAD-LIKE 5 (RL5)	RAD-like 5;(source:Araport11)	AT1G19510	0.732332	0.727487	-0.459007	0.37309	0.277945	-1.84713	1	0.63219	-0.66157	0.193117
NUCLEAR FUSION DEFECTIVE 5 (NFD5)	Ribosomal pentatricopeptide repeat protein	AT1G19520	2.12477	1.08766	0.121227	0.426381	1.01691	0.0241968	0.937028	0.998619	-0.00199305	0.994004
RGA TARGET 1 (RGAT1)	Direct target of RGA, plays an essential role in GA-mediated tapetum and pollen development.	AT1G19530	12.6564	0.0677381	-3.88389	5.66e-06	0.598417	-0.740777	1	0.49066	-1.0272	0.0871487
	NmrA-like negative transcriptional regulator family protein;(source:Araport11)	AT1G19540	1.96431	0.320809	-1.64021	1.12e-06	0.573439	-0.802289	0.0744886	0.515037	-0.957252	0.00679574
(PMID:28381499).	Encodes a member of the dehydroascorbate reductase gene family. Critical for a mutualistic symbiosis between the host Arabidopsis and the root colonizing fungus Piriformospora indica.Encodes about 50-60% of extractable leaf GSH-dependent DHAR activity, but single knockout mutants show unaltered ascorbate and glutathione status in optimal and oxidative stress conditions (PMID:28381499). Acts redun…	AT1G19570	5.96238	0.569884	-0.81126	0.0287479	0.642235	-0.638826	0.200287	0.579726	-0.786558	0.0413404
GAMMA CARBONIC ANHYDRASE 1 (GAMMA CA1)	Encodes mitochondrial gamma carbonic anhydrase. Component of the NADH dehydrogenase complex.	AT1G19580	463.765	0.825537	-0.276596	0.0362827	0.916367	-0.126002	0.573532	0.911868	-0.133103	0.387172
	pfkB-like carbohydrate kinase family protein;(source:Araport11)	AT1G19600	12.8418	0.754173	-0.407033	0.00432826	0.865821	-0.20786	0.341441	0.781239	-0.356164	0.0173039
(PDF1.4)	Predicted to encode a PR (pathogenesis-related) protein. Belongs to the plant defensin (PDF) family with the following members: At1g75830/PDF1.1, At5g44420/PDF1.2a, At2g26020/PDF1.2b, At5g44430/PDF1.2c, At2g26010/PDF1.3, At1g19610/PDF1.4, At1g55010/PDF1.5, At2g02120/PDF2.1, At2g02100/PDF2.2, At2g02130/PDF2.3, At1g61070/PDF2.4, At5g63660/PDF2.5, At2g02140/PDF2.6, At5g38330/PDF3.1 and At4g30070/PDF…	AT1G19610	23.049	1.90265	0.92801	0.179909	1.63258	0.707151	1	1.31424	0.394227	0.647848
	transmembrane protein;(source:Araport11)	AT1G19620	1.76761	0.654191	-0.612216	0.330555	1.17496	0.232616	1	0.898352	-0.154648	0.841919
CYTOCHROME P450, FAMILY 722, SUBFAMILY A, POLYPEPTIDE 1 (CYP722A1)	cytochrome P450, family 722, subfamily A, polypeptide 1;(source:Araport11)	AT1G19630	1.46752	1.07614	0.105864	0.898507	1.27499	0.350489	1	0.834336	-0.2613	0.755589
JASMONIC ACID CARBOXYL METHYLTRANSFERASE (JMT)	Encodes a S-adenosyl-L-methionine:jasmonic acid carboxyl methyltransferase that catalyzes the formation of methyljasmonate from jasmonic acid. Its expression is induced in response to wounding or methyljasmonate treatment.	AT1G19640	0.596602	0.872987	-0.195968	0.751506	0.824645	-0.278155	0.76445	1.0594	0.083254	0.90837
	Sec14p-like phosphatidylinositol transfer family protein;(source:Araport11)	AT1G19650	2.00652	1.22882	0.297273	0.115135	1.0894	0.123532	0.718619	1.15161	0.203658	0.331986
BIFUNCTIONAL NUCLEASE IN BASAL DEFENSE RESPONSE 2 (BBD2)	Wound-responsive family protein;(source:Araport11)	AT1G19660	6.33834	1.04273	0.0603692	0.870788	0.945699	-0.080547	0.892314	0.927114	-0.109181	0.772999
CHLOROPHYLLASE 1 (CLH1)	Chlorophyllase is the first enzyme involved in chlorophyll degradation. It catalyzes the hydrolysis of the ester bond to yield chlorophyllide and phytol. AtCLH1 lacks a typical signal sequence for the chloroplast. Its expression is induced rapidly by methyljasmonate, a known promoter of senescence and chlorophyll degradation.	AT1G19670	56.6258	1.11867	0.161782	0.748259	1.19301	0.254608	0.722657	0.997597	-0.00347144	0.996724
	RING/U-box superfamily protein;(source:Araport11)	AT1G19680	120.361	0.782923	-0.353057	0.0416928	0.865457	-0.208466	0.434818	0.850209	-0.23411	0.221071
	NAD(P)-binding Rossmann-fold superfamily protein;(source:Araport11)	AT1G19690	15.3962	0.894335	-0.161113	0.478017	1.0569	0.0798446	0.84318	0.806731	-0.30984	0.141063
BEL1-LIKE HOMEODOMAIN 10 (BEL10)	Encodes a member of the BEL family of homeodomain proteins. Its interaction with PLP (PAS/LOV PROTEIN) is diminished by blue light.	AT1G19700	8.97302	1.56492	0.646085	4.61e-06	1.14055	0.189733	0.44216	1.24757	0.319116	0.04865
	UDP-Glycosyltransferase superfamily protein;(source:Araport11)	AT1G19710	8.62346	1.2241	0.291724	0.162697	1.15767	0.21123	0.510845	1.20993	0.274928	0.207046
	Mannose-binding lectin superfamily protein;(source:Araport11)	AT1G19715	7.53979	0.984849	-0.0220251	0.915329	0.958926	-0.060508	0.844529	0.865511	-0.208375	0.211201
	Pentatricopeptide repeat (PPR-like) superfamily protein;(source:Araport11)	AT1G19720	24.1316	1.29266	0.370339	0.00891149	1.12496	0.16987	0.455037	1.19907	0.261913	0.0906298
(ATTRX4)	encodes a cytosolic thioredoxin that reduces disulfide bridges of target proteins by the reversible formation of a disulfide bridge between two neighboring Cys residues present in the active site. Thioredoxins have been found to regulate a variety of biological reactions in prokaryotic and eukaryotic cells.	AT1G19730	25.4358	1.0785	0.109029	0.724282	1.01089	0.0156263	0.979801	1.21985	0.286699	0.291199
LON DOMAIN-CONTAINING PROTEIN 1 (LCP1)	ATP-dependent protease La (LON) domain protein;(source:Araport11)	AT1G19740	5.26101	0.908656	-0.138193	0.237835	1.04792	0.0675287	0.737342	0.788481	-0.342852	0.00108868
PURINE PERMEASE 14 (PUP14)	Member of a family of proteins related to PUP1, a purine transporter. May be involved in the transport of purine and purine derivatives such as cytokinins, across the plasma membrane. The mRNA is cell-to-cell mobile.	AT1G19770	90.5081	0.759318	-0.397223	0.0153474	0.88312	-0.179318	0.499326	1.07018	0.0978571	0.649944
ATP-BINDING CASSETTE I14 (ABCI14)	Encodes a permease-like protein involved in lipid transfer from the ER to the chloroplast, more specifically, transfer of phosphatidate across the chloroplast inner membrane. Mutant leaves accumulate trigalactosyldiacylglycerol, triacylglycerol and phosphatidate. Chloroplast lipids are altered in their fatty acid composition and as a consequence the development of chloroplasts in the mutants are …	AT1G19800	43.6049	1.32288	0.403684	0.000153757	1.07905	0.10976	0.586152	1.04082	0.0577196	0.710749
SMALL AUXIN UPREGULATED RNA 54 (SAUR54)	SAUR-like auxin-responsive protein family;(source:Araport11)	AT1G19830	19.6634	1.33373	0.415471	0.656152	2.18289	1.12624	1	1.2715	0.34653	0.731116
TRICHOME CELL SHAPE 1 (TCS1)	TCS1 encodes a coiled-coil domain protein that binds to microtubules and co-localizes with the cortical microtubules. Mutants have defects in trichome branching and hypocotyl elongation. TCS1 interacts with ZWI and appears to be involved in microtubule assembly.	AT1G19835	0.849045	1.0927	0.127903	0.400075	0.959254	-0.0600147	0.828416	0.940549	-0.0884252	0.605638
SMALL AUXIN UPREGULATED RNA 53 (SAUR53)	SAUR-like auxin-responsive protein family;(source:Araport11)	AT1G19840	21.6382	0.496755	-1.00939	0.020089	0.760362	-0.395241	1	0.626473	-0.674676	0.136779
MONOPTEROS (MP)	Encodes a transcription factor (IAA24) mediating embryo axis formation and vascular development. Similar to AUXIN RESPONSIVE FACTOR 1 (ARF1) shown to bind to auxin responsive elements (AREs), and to the maize transcriptional activator VIVIPAROUS 1( VP1). In situ hybridization shows expression in provascular tissue of embryos, the emerging shoot primordia, then is restricted to provascular tissue,…	AT1G19850	5.63592	0.855401	-0.225328	0.252632	1.04009	0.0567032	0.883867	0.900888	-0.15058	0.491147
	Zinc finger C-x8-C-x5-C-x3-H type family protein;(source:Araport11)	AT1G19860	4.60174	1.22186	0.289074	0.0661998	1.18817	0.248737	0.266156	0.996451	-0.0051289	0.98483
IQ-DOMAIN 32 (iqd32)	Encodes a microtubule-associated protein.Member of IQ67 (CaM binding) domain containing family.	AT1G19870	5.20459	1.02541	0.0362051	0.827619	1.09928	0.136562	0.494307	1.05279	0.0742147	0.648787
PLASTICITY OF ROSETTE TO NITROGEN 1 (PROTON1)	Encodes a regulator of chromatin condensation 1 (RCC1) family protein; confers plasticity of rosette diameter in response to changes in N availability.	AT1G19880	21.287	0.838838	-0.253535	0.0525648	0.869641	-0.201509	0.278107	0.795542	-0.32999	0.0110969
(AVA-P2)	vacuolar H+-pumping ATPase 16 kDa proteolipid (ava-p2)	AT1G19910	13.2817	0.859083	-0.21913	0.0137082	0.916433	-0.125899	0.348222	0.87725	-0.18894	0.0440443
(APS2)	encodes a chloroplast form of ATP sulfurylase.	AT1G19920	116.331	2.48688	1.31434	3.09e-28	1.70513	0.769885	7.26e-09	1.34361	0.426114	0.00214002
GLYCOSYL HYDROLASE 9B5 (GH9B5)	glycosyl hydrolase 9B5;(source:Araport11)	AT1G19940	30.6515	2.55619	1.35399	0.00122538	1.52671	0.61043	1	1.4589	0.544877	0.298417
HVA22-LIKE PROTEIN H (ATHVA22H) (HVA22H)	HVA22-like protein H (ATHVA22H);(source:Araport11)	AT1G19950	0.774159	1.08294	0.114959	0.669538	1.17791	0.236226	0.50093	0.954574	-0.0670707	0.828738
	Unknown gene, expression decreased in response to Mn and increased by cytokinin.	AT1G19960	3.38669	0.618393	-0.693404	0.0210157	0.626882	-0.673735	0.0759692	0.677712	-0.561255	0.0801902
	ER lumen protein retaining receptor family protein;(source:Araport11)	AT1G19970	114.761	1.70223	0.767426	0.0116756	1.22469	0.292416	0.598557	1.14704	0.197921	0.633423
	cytomatrix protein-like protein;(source:Araport11)	AT1G19980	2.67276	1.71511	0.7783	0.00973798	0.948619	-0.076099	0.921215	1.33513	0.416975	0.236297
	nucleolin;(source:Araport11)	AT1G19990	1.92347	1.07934	0.110145	0.713099	0.978753	-0.0309835	0.954541	0.942429	-0.0855434	0.797072
TUBULIN BETA-5 CHAIN (TUB5)	beta tubulin	AT1G20010	6.27571	0.746902	-0.421009	0.00231178	0.905399	-0.143374	0.540164	0.766861	-0.382963	0.00807846
FERREDOXIN-NADP(+)-OXIDOREDUCTASE 2 (FNR2)	Encodes a leaf-type ferredoxin:NADP(H) oxidoreductase. It is present in both chloroplast stroma and thylakoid membranes but is more abundant in the stroma The mRNA is cell-to-cell mobile.	AT1G20020	128.884	1.23808	0.308104	0.0613357	1.04495	0.06343	0.847755	0.869818	-0.201214	0.275254
	Pathogenesis-related thaumatin superfamily protein;(source:Araport11)	AT1G20030	551.605	0.390632	-1.35612	0.00120292	0.708629	-0.496898	0.454151	0.622337	-0.684233	0.131476
HYDRA1 (HYD1)	C-8 sterol isomerase that also plays a role in miRNA function.	AT1G20050	2.61331	0.999708	-0.000421623	0.99734	0.971611	-0.0415492	0.846494	1.0319	0.0453087	0.740862
	ATP binding microtubule motor family protein;(source:Araport11)	AT1G20060	40.5943	0.778909	-0.360474	0.383302	0.892025	-0.164843	1	0.772049	-0.373235	0.382138
	hypothetical protein;(source:Araport11)	AT1G20070	0.855596	1.16448	0.219686	0.596971	1.52013	0.604198	0.184236	1.11986	0.163323	0.720974
RHO-RELATED PROTEIN FROM PLANTS 2 (ROP2)	Member of the Rho GTPase family. Functions to organize the microtubular cytoskeleton in combination with RIC1 and RIC4. These interactions affect pavement cell morphogenesis and pollen tube growth. ROP2 expression is stimulated by brassinosteroid treatment. Inhibit light-induced stomatal opening. The mRNA is cell-to-cell mobile.	AT1G20090	3.89094	1.29954	0.377997	0.00541415	0.909354	-0.137086	0.579431	1.15439	0.207132	0.183736
	DNA ligase-like protein;(source:Araport11)	AT1G20100	15.4016	1.57379	0.654241	1.74e-05	1.17197	0.228938	0.354292	1.59425	0.672881	1.86e-05
FYVE-DOMAIN PROTEIN 1 (FYVE1)	Encodes a protein that is localized to the peripheral membrane of late endosomal compartments. Involved in the regulation of mulitivesicular/prevacuolar compartment protein sorting. Loss of function mutations are embryo lethal. Regulates IRT1-dependent metal transport and metal homeostasis. The mRNA is cell-to-cell mobile.	AT1G20110	25.1959	0.912818	-0.131601	0.38973	1.03253	0.0461771	0.872502	1.08147	0.112991	0.489239
	GDSL-motif esterase/acyltransferase/lipase. Enzyme group with broad substrate specificity that may catalyze acyltransfer or hydrolase reactions with lipid and non-lipid substrates.	AT1G20120	21.335	0.768453	-0.379971	0.753133	0.693839	-0.527327	1	0.5378	-0.894859	0.438933
	GDSL-motif esterase/acyltransferase/lipase. Enzyme group with broad substrate specificity that may catalyze acyltransfer or hydrolase reactions with lipid and non-lipid substrates.	AT1G20130	0.374161	0.026547	-5.23531	0.00244671	0.28961	-1.78782	1	0.0746446	-3.74382	0.0122196
SKP1-LIKE 4 (SK4)	SKP1-like 4;(source:Araport11)	AT1G20140	0.860727	0.68041	-0.555525	0.00974584	0.844096	-0.244521	0.489546	0.713484	-0.487046	0.029562
	Subtilisin-like serine endopeptidase family protein;(source:Araport11)	AT1G20150	12.3107	0.0177864	-5.81309	0.00502473	0.234811	-2.09043	1	0.419767	-1.25234	0.543749
(ATSBT5.2)	Encodes two isoforms. One (SBT5.2(a) ) is a secreted, cell wall localized subtilisin-like serine protease that is involved in regulation of stomatal development. The second isoform (SBT5.2(b) is localized to endosomes.	AT1G20160	0.292189	0.806312	-0.31059	0.489352	0.833623	-0.262534	0.71181	0.942147	-0.0859753	0.878453
EXPANSIN 11 (EXPA11)	member of Alpha-Expansin Gene Family. Naming convention from the Expansin Working Group (Kende et al, 2004. Plant Mol Bio)	AT1G20190	2.95528	1.17052	0.22715	0.398938	1.07553	0.105048	0.828416	0.894434	-0.160954	0.592961
EMBRYO DEFECTIVE 2719 (emb2719)	PAM domain (PCI/PINT associated module) protein;(source:Araport11)	AT1G20200	52.3871	0.952225	-0.0706258	0.649914	0.999505	-0.000713965	0.997627	0.996563	-0.00496767	0.981685
(ATALBA2)	Alba DNA/RNA-binding protein;(source:Araport11)	AT1G20220	20.0804	0.883863	-0.178106	0.214093	0.943564	-0.0838077	0.738331	0.786141	-0.34714	0.00914819
	Thioredoxin superfamily protein;(source:Araport11)	AT1G20225	18.4013	0.97979	-0.0294551	0.8808	1.03516	0.0498556	0.873675	1.03069	0.0436073	0.831295
	Pentatricopeptide repeat (PPR) superfamily protein;(source:Araport11)	AT1G20230	18.5434	1.49878	0.58379	0.160609	1.34777	0.43057	1	1.4435	0.529569	0.225823
V-ATPASE B SUBUNIT 3 (VAB3)	One of three genes encoding the vacuolar ATP synthase subunit B1. The protein binds to and co-localizes with F-actin, bundles F-actin to form higher-order structure, and stabilizes actin filaments in vitro. The mRNA is cell-to-cell mobile.	AT1G20260	1.09726	1.05189	0.0729879	0.381534	1.02524	0.0359576	0.808122	0.961885	-0.0560638	0.540561
	2-oxoglutarate-dependent dioxygenase	AT1G20270	62.9549	0.97016	-0.0437052	0.847948	1.0284	0.0404083	0.919361	1.05928	0.0830791	0.710722
	Pentatricopeptide repeat (PPR) superfamily protein;(source:Araport11)	AT1G20300	5.98549	1.11389	0.155611	0.584825	1.07783	0.108129	0.827133	1.11408	0.155857	0.602981
	syringolide-induced protein;(source:Araport11)	AT1G20310	6.12942	0.604645	-0.72584	0.688397	2.311	1.20852	1	3.01188	1.59066	0.257306
STEROL METHYLTRANSFERASE 2 (SMT2)	Encodes a sterol-C24-methyltransferases involved in sterol biosynthesis. Mutants display altered sterol composition, serrated petals and sepals and altered cotyledon vascular patterning as well as ectopic endoreduplication. This suggests that suppression of endoreduplication is important for petal morphogenesis and that normal sterol composition is required for this suppression.	AT1G20330	0.25349	0.623923	-0.68056	2.64e-06	0.750067	-0.414909	0.0248514	0.655412	-0.609526	5.73e-05
DNA-DAMAGE-REPAIR/TOLERATION PROTEIN 112 (DRT112)	recombination and DNA-damage resistance protein (DRT112) One of two Arabidopsis plastocyanin genes. Predominant form, expressed 10x higher than PETE1. PETE2 is thought to be post-transcriptionally regulated via copper accumulation and is involved in copper homeostasis. Mutation of this gene does not have obvious effect on photosynthesis. In plsp1-1 mutant plastids, the nonmature form of the prote…	AT1G20340	72.6668	0.907117	-0.14064	0.412101	0.934311	-0.0980247	0.720917	0.721017	-0.471895	0.00121793
TRANSLOCASE INNER MEMBRANE SUBUNIT 17-1 (TIM17-1)	mitochondrial inner membrane translocase	AT1G20350	3179.36	0.742438	-0.429658	0.534052	1.00268	0.00385533	1	1.38928	0.474338	0.484338
	Pseudouridine synthase family protein;(source:Araport11)	AT1G20370	2.47924	1.00056	0.000810634	0.996967	0.949336	-0.0750086	0.834324	0.906705	-0.141294	0.49689
PROLYL-OLIGOPEPTIDASE ASSOCIATED WITH QUANTITATIVE RESISTANCE (POQR)	Putative prolyl oligopeptidase, associated with quantitive disease resistance to S. sclerotiorum.	AT1G20380	9.46261	1.10491	0.143925	0.679397	1.15502	0.207921	0.687394	1.20415	0.268015	0.41094
	Pseudouridine synthase family protein;(source:Araport11)	AT1G20410	1.70323	0.985583	-0.020951	0.927333	1.04126	0.058333	0.871135	0.917259	-0.1246	0.546038
	hypothetical protein;(source:Araport11)	AT1G20430	5.08334	0.94498	-0.0816437	0.722738	1.0084	0.0120628	0.978328	1.17954	0.238223	0.228192
COLD-REGULATED 47 (COR47)	Belongs to the dehydrin protein family, which contains highly conserved stretches of 7-17 residues that are repetitively scattered in their sequences, the K-, S-, Y- and lysine rich segments. Cold regulated gene, amino acid sequence homology with Group II LEA (late embryogenesis abundant) proteins. Also responds to osmotic stress, ABA, dehydration and inhibits e.coli growth while overexpressed. C…	AT1G20440	26.6407	0.752233	-0.410749	0.112177	0.941978	-0.0862351	0.869226	1.13872	0.187414	0.545964
EARLY RESPONSIVE TO DEHYDRATION 10 (ERD10)	Encodes a gene induced by low temperature and dehydration. Inhibits e.coli growth while overexpressed. Belongs to the dehydrin protein family, which contains highly conserved stretches of 7-17 residues that are repetitively scattered in their sequences, the K-, S-, Y- and lysine rich segments. LTI29 and LTI30 double overexpressors confer cold tolerance. Localized to membranes and cytoplasm.	AT1G20450	360.318	0.771151	-0.374915	0.202705	0.923315	-0.115105	0.836891	1.22512	0.292925	0.35778
	NADH-ubiquinone oxidoreductase chain;(source:Araport11)	AT1G20460	259.602	1.14775	0.198803	0.553937	0.963732	-0.0532955	0.936961	1.54946	0.631768	0.0218623
SMALL AUXIN UPREGULATED RNA 60 (SAUR60)	SAUR-like auxin-responsive protein family;(source:Araport11)	AT1G20470	2.81576	1.27859	0.35455	0.556777	1.04986	0.0702017	1	0.719573	-0.474787	0.458087
	AMP-dependent synthetase and ligase family protein;(source:Araport11)	AT1G20480	2.78805	0.524028	-0.932285	0.0153121	0.64874	-0.624287	1	0.754675	-0.406073	0.345499
	AMP-dependent synthetase and ligase family protein;(source:Araport11)	AT1G20490	1.55529	0.705649	-0.502977	0.075927	0.80735	-0.308734	0.485711	0.781881	-0.354979	0.250136
OPC-8:0 COA LIGASE1 (OPCL1)	OPC-8:0 CoA ligase1;(source:Araport11)	AT1G20510	4.37664	0.69275	-0.529593	0.025356	0.810352	-0.30338	0.394802	1.17403	0.231471	0.412704
	Natural antisense transcript overlaps with AT1G20520;(source:Araport11)	AT1G20515	40.4689	1.19583	0.258008	0.786837	0.719261	-0.475413	1	0.680278	-0.555803	0.561306
	girdin (DUF630 and DUF632);(source:Araport11)	AT1G20530	0.520842	1.19774	0.260311	0.733747	1.48941	0.574739	1	1.46428	0.550188	0.429467
	Transducin/WD40 repeat-like superfamily protein;(source:Araport11)	AT1G20540	0.44478	0.96151	-0.0566259	0.804459	0.84413	-0.244462	0.351429	0.855604	-0.224984	0.250029
	O-fucosyltransferase family protein;(source:Araport11)	AT1G20550	8.63233	1.16783	0.223833	0.529155	1.14519	0.195584	0.735105	1.39331	0.478514	0.12889
ACYL ACTIVATING ENZYME 1 (AAE1)	acyl activating enzyme 1;(source:Araport11)	AT1G20560	1.51447	0.847996	-0.237871	0.0860785	0.938711	-0.0912463	0.719355	0.96492	-0.0515183	0.779963
	Spc97 / Spc98 family of spindle pole body (SBP) component;(source:Araport11)	AT1G20570	15.3465	1.17346	0.230763	0.696211	1.02944	0.041861	1	0.930231	-0.104339	0.883042
DOLICHOL PHOSPHATE MANNOSE SYNTHASE 1 (DPMS1)	Encodes the catalytic core of the dolichol phosphate mannase synthase (DPMS) complex. It is not active on its own but requires the presence of DPMS2 and DPMS3 for full activity. It is localized in the ER and mediates isoprenyl-linked glycan biogenesis, in&#64258;uences development, stress response, and ammonium hypersensitivity.	AT1G20575	0.353349	0.907026	-0.140785	0.5341	0.958646	-0.06093	0.883867	0.992749	-0.0104995	0.974376
	Small nuclear ribonucleoprotein family protein;(source:Araport11)	AT1G20580	7.69081	0.856444	-0.223569	0.0900495	0.975624	-0.0356022	0.900722	0.803122	-0.316308	0.0144603
CYCLIN B2;3 (CYCB2;3)	Cyclin B2;(source:Araport11)	AT1G20610	22.052	0.90168	-0.149313	0.725542	0.732887	-0.448336	1	1.02599	0.0370108	0.943409
CATALASE 3 (CAT3)	Catalase, catalyzes the breakdown of hydrogen peroxide (H2O2) into water and oxygen. The mRNA is cell-to-cell mobile.	AT1G20620	1.52926	0.606941	-0.720373	2.19e-07	0.724334	-0.465273	0.00589379	0.956474	-0.0642029	0.761184
CATALASE 1 (CAT1)	Catalyzes the reduction of hydrogen peroxide using heme group as cofactor. Protects cells from toxicity by H2O2.	AT1G20630	2519.48	0.76833	-0.380201	0.0375065	0.853301	-0.228874	0.404646	0.932621	-0.100637	0.673174
NIN-LIKE PROTEIN 4 (NLP4)	Plant regulator RWP-RK family protein;(source:Araport11)	AT1G20640	20.5599	1.23913	0.309331	0.0397975	1.06028	0.0844453	0.782677	1.28996	0.367321	0.0146285
ALTERED SEED GERMINATION 5 (ASG5)	Protein kinase superfamily protein;(source:Araport11)	AT1G20650	5.64216	0.918284	-0.122987	0.592955	0.917131	-0.1248	0.723035	1.046	0.0648809	0.806868
BROMODOMAIN-CONTAINING PROTEIN 1 (BRD1)	DNA-binding bromodomain-containing protein, interacts with core SWI/SNF complex components.	AT1G20670	17.0673	0.914377	-0.129139	0.579742	1.03525	0.0499824	0.907551	0.974962	-0.0365823	0.898873
HIGH MOBILITY GROUP B2 (HMGB2)	Encodes a protein belonging to the subgroup of HMGB (high mobility group B) proteins that have a distinctive DNA-binding motif, the HMG-box domain. The motif confers non-sequence specific interaction with linear DNA and structure-specific binding to distorted DNA sites. The HMGB proteins are involved in the assembly of nucleoprotein complexes. Can be phosphorylated by CK2alpha. The mRNA is cell-t…	AT1G20693	5.28677	1.11094	0.151783	0.0640746	1.03719	0.0526842	0.726141	1.13352	0.18081	0.0282247
HIGH MOBILITY GROUP B3 (HMGB3)	Encodes a protein belonging to the subgroup of HMGB (high mobility group B) proteins that have a distinctive DNA-binding motif, the HMG-box domain. The motif confers non-sequence specific interaction with linear DNA and structure-specific binding to distorted DNA sites. The HMGB proteins are involved in the assembly of nucleoprotein complexes. Can be phosphorylated by CK2alpha. The mRNA is cell-t…	AT1G20696	116.599	0.974719	-0.0369418	0.734345	0.932377	-0.101014	0.445378	1.05064	0.0712711	0.492048
	RAD3-like DNA-binding helicase protein;(source:Araport11)	AT1G20720	88.338	1.25151	0.323673	0.277875	1.3593	0.442867	0.247319	1.31275	0.392595	0.182976
ARABIDOPSIS THALIANA EH DOMAIN CONTAINING PROTEIN 1 (ATEH1)	EH domain containing protein.	AT1G20760	0.748225	0.826669	-0.274619	0.00336213	0.964254	-0.0525141	0.786595	0.848893	-0.236345	0.0160996
	coiled-coil protein;(source:Araport11)	AT1G20770	12.967	0.946271	-0.0796744	0.596368	0.938458	-0.0916355	0.698154	0.868627	-0.203192	0.127991
SENESCENCE-ASSOCIATED E3 UBIQUITIN LIGASE 1 (SAUL1)	Encodes a protein containing a U-box and an ARM domain. Homozygous mutant seedlings have a seedling lethal phenotype with widespread cell death lesions throughout the cotyledons and roots.	AT1G20780	16.3193	0.753964	-0.407432	0.0967637	0.794566	-0.33176	0.344286	1.07323	0.101961	0.749041
	FKBP-like peptidyl-prolyl cis-trans isomerase family protein;(source:Araport11)	AT1G20810	6.95369	1.10835	0.148417	0.320453	1.06143	0.0860118	0.734272	0.798028	-0.325489	0.0179234
	outer envelope pore-like protein;(source:Araport11)	AT1G20816	35.2198	1.2175	0.283916	0.300393	0.894503	-0.160841	0.747681	1.06299	0.0881285	0.802155
(ATATL80)	Encodes a RING E3 ubiquitin ligase ATL80. Involved in phosphate mobilization and cold stress response in sufficient phosphate growth conditions. The mRNA is cell-to-cell mobile.	AT1G20823	4.92689	1.26134	0.334955	0.307113	1.08582	0.118788	0.850728	0.776222	-0.365459	0.297753
MULTIPLE CHLOROPLAST DIVISION SITE 1 (MCD1)	Encodes MCD1 (MULTIPLE CHLOROPLAST DIVISION SITE 1). Determines the site of chloroplast division in concert with MinD (AT5G24020).	AT1G20830	6.57669	1.1714	0.228238	0.20135	1.13325	0.180472	0.503317	0.858511	-0.220091	0.24634
TONOPLAST MONOSACCHARIDE TRANSPORTER1 (TMT1)	The protein encoded by this gene is found in the tonoplast (vacuole membrane) of Arabidopsis cells. The gene is expressed at highest levels in juvenile (sink) and adult (source) leaves, followed by flower tissues.	AT1G20840	11.8435	0.929574	-0.105358	0.657284	0.974052	-0.0379293	0.930152	0.838859	-0.2535	0.234665
XYLEM CYSTEINE PEPTIDASE 2 (XCP2)	Cysteine peptidase. Enzyme activity detected in leaf.	AT1G20850	42.7493	0.786055	-0.347297	0.0681271	0.974401	-0.0374119	0.929924	0.934007	-0.0984953	0.688368
INCREASED DNA METHYLATION 3 (IDM3)	Encodes an anti-silencing factor that prevents gene repression and DNA hypermethylation.	AT1G20870	29.2776	1.126	0.171211	0.671572	1.10388	0.142587	1	0.607276	-0.719577	0.0435057
	RNA-binding (RRM/RBD/RNP motifs) family protein;(source:Araport11)	AT1G20880	2.49364	1.39792	0.483283	0.0100396	0.955397	-0.0658278	0.881461	1.46319	0.549121	0.00364819
	caveolin-1 protein;(source:Araport11)	AT1G20890	3.55958	0.895322	-0.159521	0.57927	0.945364	-0.0810588	0.877678	1.24896	0.320727	0.205412
AT RICH INTERACTION DOMAIN 3 (ARID3)	ARID/BRIGHT DNA-binding domain-containing protein;(source:Araport11)	AT1G20910	4.80843	0.927556	-0.108493	0.670425	1.14678	0.197585	0.558159	0.904185	-0.145309	0.570329
REGULATOR OF CBF GENE EXPRESSION 1 (RCF1)	P-loop containing nucleoside triphosphate hydrolases superfamily protein;(source:Araport11)	AT1G20920	3.13991	0.868414	-0.203545	0.0778001	0.880858	-0.183018	0.246994	1.05534	0.0777054	0.583898
CYCLIN-DEPENDENT KINASE B2;2 (CDKB2;2)	Cyclin-dependent kinase, expressed in flowers and suspension cell culture, expression peaks during M phase in synchronized cultures. Required for proper organization of the shoot apical meristem and for hormone signaling. Expressed in the shoot apical meristem. Involved in regulation of the G2/M transition of the mitotic cell cycle.	AT1G20930	19.4039	1.04595	0.0648084	0.868665	1.04443	0.062722	0.924289	0.955825	-0.0651814	0.878936
	Phosphofructokinase family protein;(source:Araport11)	AT1G20950	3.18359	1.18826	0.248854	0.0294403	1.17605	0.23395	0.11769	0.934941	-0.0970533	0.494871
EMBRYO DEFECTIVE 1507 (emb1507)	Similar to DEAD/DExH box ATP-dependent RNA helicase . Required for proper splicing of FLC. Mutants have reduced FLC levels and are early flowering.	AT1G20960	14.3337	1.10245	0.140715	0.0331761	1.10707	0.146751	0.0795759	1.06533	0.0912958	0.214612
	calponin-like domain protein;(source:Araport11)	AT1G20970	25.4872	0.833019	-0.263579	0.0631074	0.86743	-0.205181	0.307203	0.92774	-0.108208	0.530956
SQUAMOSA PROMOTER BINDING PROTEIN-LIKE 14 (SPL14)	Encodes a nuclear plant-specific protein with features characteristic of a transcriptional regulator, including a nuclear localization signal sequence, a plant-specific DNA binding domain (the SBP box), and a protein interaction motif (ankyrin repeats). It unctions as a transcriptional regulator that plays a role not only in sensitivity to FB1, but also in the development of normal plant architec…	AT1G20980	20.9139	1.09389	0.129467	0.301912	1.08909	0.123129	0.494752	1.17967	0.238389	0.0405372
(PLATZ1)	PLATZ transcription factor family protein;(source:Araport11)	AT1G21000	22.8308	0.64699	-0.628185	0.000139121	0.763715	-0.388894	0.0835464	0.983285	-0.0243191	0.927781
	PADRE proteinup-regulated after infection by S. sclerotiorun.	AT1G21010	16.1284	0.708441	-0.497279	0.0733045	0.863857	-0.211135	0.669715	1.09522	0.131214	0.702371
	MIZU-KUSSEI-like protein (Protein of unknown function, DUF617);(source:Araport11)	AT1G21050	7.95997	0.694402	-0.526157	0.22413	0.807787	-0.307954	0.669492	1.63926	0.713047	0.0764823
	Serine/Threonine-kinase, putative (Protein of unknown function, DUF547);(source:Araport11)	AT1G21060	6.42342	1.65526	0.727054	0.00512662	1.29704	0.375224	0.363238	1.93887	0.955216	0.000202981
	secondary thiamine-phosphate synthase enzyme;(source:Araport11)	AT1G21065	2.75359	0.946497	-0.07933	0.547307	0.970937	-0.04255	0.852641	0.884176	-0.177594	0.13513
UDP-RHA/UDP-GAL TRANSPORTER 2 (URGT2)	Nucleotide-sugar transporter family protein;(source:Araport11)	AT1G21070	59.1055	1.2718	0.346869	0.166244	0.942952	-0.0847442	0.875166	1.07632	0.106109	0.742282
	DNAJ heat shock N-terminal domain-containing protein;(source:Araport11)	AT1G21080	3.21785	0.853924	-0.22782	0.0906811	0.924069	-0.113927	0.618992	0.993613	-0.00924332	0.965807
	Cupredoxin superfamily protein;(source:Araport11)	AT1G21090	10.665	1.16561	0.221086	0.536085	0.979637	-0.0296815	0.967525	1.09744	0.134142	0.741307
INDOLE GLUCOSINOLATE O-METHYLTRANSFERASE 1 (IGMT1)	O-methyltransferase family protein;(source:Araport11)	AT1G21100	2.25836	0.457418	-1.12841	0.0076877	0.693566	-0.527895	0.422493	1.61525	0.691755	0.124155
INDOLE GLUCOSINOLATE O-METHYLTRANSFERASE 3 (IGMT3)	O-methyltransferase family protein;(source:Araport11)	AT1G21110	5.8048	0.552749	-0.855304	0.300393	0.844089	-0.244533	1	1.93135	0.949611	0.230864
INDOLE GLUCOSINOLATE O-METHYLTRANSFERASE 2 (IGMT2)	O-methyltransferase family protein;(source:Araport11)	AT1G21120	1.46073	0.838234	-0.254575	1	1.19068	0.25178	1	6.3876	2.67527	1
INDOLE GLUCOSINOLATE O-METHYLTRANSFERASE 4 (IGMT4)	O-methyltransferase family protein;(source:Araport11)	AT1G21130	1.31554	0.529667	-0.916844	0.00161272	0.744167	-0.426302	0.336369	1.6491	0.721681	0.0199152
VACUOLAR IRON TRANSPORTER-LIKE 1 (VTL1)	The gene encodes nodulin-like1 whose transcript abundance was repressed under conditions of Fe-deficient growth.	AT1G21140	105.712	0.749015	-0.416933	0.60708	0.675839	-0.565248	1	1.254	0.326534	0.690961
(MTERF27)	mTERF protein involved in mitochondrial development; required for salt tolerance.	AT1G21150	1.00316	1.34289	0.425338	0.190761	0.991746	-0.0119577	0.986915	1.03718	0.0526725	0.910929
	eukaryotic translation initiation factor 2 (eIF-2) family protein;(source:Araport11)	AT1G21160	2.71247	1.09556	0.131663	0.299176	0.960603	-0.0579885	0.807952	1.13552	0.183359	0.134504
(SEC5B)	Exocyst complex component SEC5;(source:Araport11)	AT1G21170	8.1336	1.12148	0.165398	0.28152	1.11007	0.150646	0.506578	1.14122	0.190579	0.215977
SM-LIKE 3A (LSM3A)	Small nuclear ribonucleoprotein family protein;(source:Araport11)	AT1G21190	4.42828	0.711245	-0.491582	0.00104835	0.900375	-0.151403	0.566106	0.941271	-0.0873179	0.665228
	sequence-specific DNA binding transcription factor;(source:Araport11)	AT1G21200	20.8458	1.23232	0.301377	0.214129	1.11451	0.156405	0.716553	1.5174	0.601605	0.00592465
WALL ASSOCIATED KINASE 3 (WAK3)	encodes a wall-associated kinase The mRNA is cell-to-cell mobile.	AT1G21240	4.47517	1.19991	0.262932	0.703984	1.504	0.588809	0.495038	3.20249	1.6792	0.00138592
CELL WALL-ASSOCIATED KINASE 1 (WAK1)	Encodes a cell wall-associated kinase that interacts with AtGRP3 and may function as a signaling receptor of extracellular matrix component such as oligogalacturonides. The mRNA is cell-to-cell mobile.	AT1G21250	2.07362	0.551558	-0.858416	0.0660807	0.655624	-0.609059	0.364916	1.5307	0.61419	0.230864
WALL-ASSOCIATED KINASE 2 (WAK2)	cytoplasmic serine/threonine protein kinase induced by salicylic acid. mutant plants exhibit a loss of cell expansion and dependence on sugars and salts for seedling growth, affecting the expression and activity of vacuolar invertase.	AT1G21270	81.2532	0.661829	-0.59547	0.0120418	0.688448	-0.538581	0.0740155	1.09854	0.135582	0.668638
	Copia-like polyprotein/retrotransposon;(source:Araport11)	AT1G21280	45.4121	0.602184	-0.731723	0.00709135	0.751013	-0.41309	0.315635	0.745523	-0.423676	0.148998
EXTENSIN 3 (EXT3)	Encodes extensin 3.	AT1G21310	6.55879	0.86364	-0.211499	0.69727	1.07208	0.100412	0.917684	1.01401	0.0200696	0.978283
	Thioredoxin superfamily protein;(source:Araport11)	AT1G21350	53.5967	1.21817	0.28471	0.11607	1.06144	0.0860182	0.80863	0.986937	-0.01897	0.946648
	transmembrane protein;(source:Araport11)	AT1G21370	13.5005	1.25346	0.325916	0.234991	1.00361	0.00520576	0.99173	1.74936	0.806828	0.000824655
TOM1-LIKE 3 (TOL3)	Encodes a member of the Arabidopsis TOL (TOM1-LIKE) family of ubiquitin binding proteins that acts redundantly in the recognition and further endocytic sorting of a PIN-FORMED (PIN)-type auxin carrier protein at the plasma membrane, modulating dynamic auxin distribution and associated growth responses.	AT1G21380	6.69507	1.10273	0.141077	0.377964	1.13545	0.18326	0.387649	1.20194	0.265366	0.0724068
EMBRYO DEFECTIVE 2170 (emb2170)	embryo defective 2170;(source:Araport11)	AT1G21390	17.0249	0.880177	-0.184135	0.608394	0.814675	-0.295704	0.557871	1.12522	0.170203	0.649798
	Thiamin diphosphate-binding fold (THDP-binding) superfamily protein;(source:Araport11)	AT1G21400	4.05359	0.809029	-0.305736	0.190985	0.766348	-0.383928	0.189345	1.19093	0.252095	0.309747
(SKP2A)	AtSKP2;1 is a homolog of human SKP2, the human F-box protein that recruits E2F1. Contains an F-box motif at the N-terminal region and a C-terminal Leu-rich repeat domain. Forms part of an E3-ubiquitin-ligase SCF (Skp1, cullin, F-box) complex and recruits phosphorylated AtE2Fc, a transcriptional factor that might play a role in cell division and during the transition from skotomorphogenesis to pho…	AT1G21410	14.7824	0.967088	-0.0482813	0.896632	0.849011	-0.236145	0.621025	0.800889	-0.320325	0.306175
	Phosphoenolpyruvate carboxylase family protein;(source:Araport11)	AT1G21440	5.51973	0.791331	-0.337647	0.152339	0.883319	-0.178994	0.649309	0.612785	-0.706546	0.00122581
SCARECROW-LIKE 1 (SCL1)	Encodes a scarecrow-like protein (SCL1). Member of GRAS gene family. The mRNA is cell-to-cell mobile.	AT1G21450	29.3215	0.836676	-0.257259	0.0753546	0.851008	-0.232755	0.249392	1.09796	0.13483	0.410942
(SWEET1)	Nodulin MtN3 family protein;(source:Araport11)	AT1G21460	10.6924	2.64204	1.40165	2.27e-10	1.91198	0.935064	0.000433826	1.82229	0.86575	0.000379955
	Exostosin family protein;(source:Araport11)	AT1G21480	5.66118	0.814337	-0.296303	0.0644221	0.926562	-0.110041	0.712955	0.792139	-0.336174	0.0378625
	hypothetical protein;(source:Araport11)	AT1G21500	6.55527	0.575849	-0.796238	5.37e-14	0.683335	-0.549334	4.74e-06	0.681443	-0.553334	8.02e-07
	hypothetical protein;(source:Araport11)	AT1G21520	150.47	0.974128	-0.0378162	0.927057	1.12351	0.168014	0.770172	1.39519	0.480461	0.122868
	AMP-dependent synthetase and ligase family protein;(source:Araport11)	AT1G21540	13.1143	1.0239	0.0340752	0.942788	1.34162	0.423971	0.398054	1.1357	0.183578	0.66957
	Calcium-binding EF-hand family protein;(source:Araport11)	AT1G21550	1.97883	1.40457	0.490124	0.509105	1.29608	0.374157	1	2.33376	1.22265	0.0551608
	hypothetical protein;(source:Araport11)	AT1G21560	1.70746	1.41528	0.501086	0.0236556	1.09634	0.1327	0.761903	1.09736	0.134036	0.648742
SUPPRESSOR OF PAS2 1 (SOP1)	Encodes a zinc-finger protein that co-localizes with the exosome-associated RNA helicase HEN2 and functions as a co-factor of nuclear RNA quality control by the nucleoplasmic exosome.	AT1G21580	8.44658	1.05223	0.0734541	0.513563	1.0462	0.0651633	0.712596	1.05421	0.076156	0.515324
	kinase with adenine nucleotide alpha hydrolases-like domain-containing protein;(source:Araport11)	AT1G21590	15.8896	1.13635	0.184407	0.256966	1.18553	0.245532	0.225566	1.20431	0.268206	0.0873225
PLASTID TRANSCRIPTIONALLY ACTIVE 6 (PTAC6)	Present in transcriptionally active plastid chromosomes. Involved in plastid gene expression. essential subunit of the plastid-encoded RNA polymerase (PEP). Mediates phytochrome signaling.	AT1G21600	29.1074	1.06681	0.0933059	0.504633	1.01612	0.0230663	0.932597	0.875366	-0.192042	0.134004
UBINUCLEIN 1 (UBN1)	wound-responsive family protein;(source:Araport11)	AT1G21610	45.559	0.815556	-0.294144	0.0182814	0.952744	-0.0698402	0.778739	0.888891	-0.169921	0.22422
ARABIDOPSIS THALIANA EH DOMAIN CONTAINING PROTEIN 2 (ATEH2)	TPLATE Adaptor complex subunit.	AT1G21630	8.85568	0.929987	-0.104718	0.278044	1.05328	0.0748855	0.622931	1.00435	0.00625884	0.965671
NAD KINASE 2 (NADK2)	Encodes a protein with NAD kinase activity. The protein was also shown to bind calmodulin.	AT1G21640	17.5534	1.06132	0.085866	0.564391	1.01	0.0143557	0.959728	0.94108	-0.087611	0.576763
(SECA2)	Encodes a component of the thylakoid-localized Sec system involved in the translocation of cytoplasmic proteins into plastid. Loss-of-function mutations result in arrest at the globular stage and embryo lethality.	AT1G21650	16.7942	1.31162	0.391353	0.00655075	1.18321	0.242711	0.251201	1.04603	0.0649212	0.751224
AUXILIN-LIKE3 (AUXILIN-LIKE3)	Chaperone DnaJ-domain superfamily protein;(source:Araport11)	AT1G21660	2.5855	1.13844	0.187055	0.10126	1.06374	0.0891504	0.661023	1.06741	0.0941207	0.485937
	DPP6 amino-terminal domain protein;(source:Araport11)	AT1G21670	12.5858	0.645931	-0.630549	0.000666373	0.888121	-0.171171	0.609073	0.937866	-0.0925455	0.722271
	DPP6 N-terminal domain-like protein;(source:Araport11)	AT1G21680	21.2483	0.753184	-0.408926	0.0499584	0.874342	-0.19373	0.569643	0.844215	-0.244317	0.302527
EMBRYO DEFECTIVE 1968 (emb1968)	ATPase family associated with various cellular activities (AAA);(source:Araport11)	AT1G21690	122.387	0.855472	-0.225208	0.218367	0.968902	-0.0455771	0.904297	0.868837	-0.202842	0.289359
	hydroxyproline-rich glycoprotein family protein;(source:Araport11)	AT1G21695	6.21592	0.802747	-0.316982	0.697269	0.846566	-0.240305	1	0.675541	-0.565884	0.480188
SWITCH/SUCROSE NONFERMENTING 3C (SWI3C)	a member of the Arabidopsis SWI3 gene family. Protein physically interacts with ATSWI3B and ATSWI3A, the other two members of the SWI3 family. Homologous to yeast SWI3 & RSC8, components of the SWI/SNF and RSC chromatin remodeling complexes. Referred to as CHB3 in Zhou et al (2003).	AT1G21700	0.969912	0.937865	-0.0925481	0.47162	1.03881	0.0549299	0.807952	0.945915	-0.0802172	0.558306
8-OXOGUANINE-DNA GLYCOSYLASE 1 (OGG1)	Encodes 8-oxoguanine-DNA glycosylase. DNA repair enzyme.	AT1G21710	8.36322	0.804268	-0.314252	0.137295	0.845875	-0.241484	0.453301	0.850946	-0.232861	0.308081
[truncated: 16,990 more rows]

## Sheet: Table S3
Sweetman et al. (2022)
[truncated: 211 more rows]

## Sheet: Table S4
Sweetman et al. (2022)
[truncated: 176 more rows]

[truncated: 10 more sheets: Table S5, Table S6, Table S7, Table S8, Table S9, Table S10, Table S11, Table S12, Table S13, Table S14]
